# Supplementary material for: LET-381/FoxF and its target UNC-30/Pitx2 specify and maintain the molecular identity of C. elegans mesodermal glia that regulate motor behavior
Source: EMBO J. 2024 Feb 15;43(6):4. doi: 10.1038/s44318-024-00049-w (PMC10943081; doi:10.1038/s44318-024-00049-w)
Supplement: Supplementary file 4 — Data Set EV1 [file 44318_2024_49_MOESM4_ESM.xlsx]

## Sheet: Table Legend
	GLR glia-enriched transcripts
	Sheet 1
	List of all GLR glia expressed genes (>50 reads). Genes whose expression in GLR glia is confirmed using gfp-based reporters are highlighted in green (gfp reporter made in this study) or blue (gfp reporter from previously published studies).
	Sheet 2
	List of significantly enriched GLR glia genes (p-value<0.05, log2-fold enrichment>1).

## Sheet: Sheet 1-GLR expressed genes
Wormbase gene identifier	base Mean	log2 Fold Change	lfcSE	stat	pvalue	padj	base Mean YFP positive	base Mean YFP negative	gene symbol
WBGene00018850	2967.23	7.01887	0.421934	16.635	3.89e-62	5.68e-59	5905.81	28.6599	gpx-8			expression in GLR glia confirmed by:
WBGene00020870	1307.06	6.82679	0.317617	21.4938	1.78e-102	1.13e-98	2595.39	18.7311	T28A11.3			gfp-reporter made in this study
WBGene00005332	70.9037	6.28193	0.653058	9.61925	6.63e-22	6.66e-20	141.807	0	srh-113			previously made gfp-reporter
WBGene00009236	638.527	6.25541	0.364649	17.1546	5.8e-66	1.1e-62	1265.3	11.7564	F28H7.2
WBGene00022588	1644.95	6.23748	0.305902	20.3905	2.03e-92	7.71e-89	3255.09	34.8141	ZC317.2
WBGene00001643	853.037	6.08186	0.637446	9.54097	1.41e-21	1.36e-19	1700.04	6.03295	gly-18
WBGene00002140	23943.7	5.90959	0.26548	22.26	9.02e-110	1.71e-105	47196.8	690.662	inx-18
WBGene00001434	1448.93	5.901	0.609036	9.6891	3.35e-22	3.44e-20	2881.94	15.9186	fkh-2
WBGene00018851	584.526	5.88567	0.358629	16.4116	1.58e-60	2.14e-57	1154.02	15.0349	F55A3.6
WBGene00018041	2153.65	5.72075	0.269877	21.1976	1.01e-99	4.77e-96	4237.27	70.025	F35D2.3
WBGene00008744	17182.4	5.67953	0.289012	19.6515	5.61e-86	1.78e-82	33797.2	567.673	F13D12.10
WBGene00007139	2277.09	5.6631	0.410472	13.7965	2.67e-43	1.41e-40	4491.03	63.1467	mnp-1
WBGene00018311	4841.23	5.64961	0.395428	14.2873	2.62e-46	1.78e-43	9541.33	141.124	F41G4.8
WBGene00011509	3135.3	5.58881	0.426	13.1193	2.55e-39	9.7e-37	6181.32	89.2766	T05H10.4
WBGene00219972	128.786	5.42657	0.551497	9.83972	7.59e-23	8.33e-21	254.792	2.77888	F55A3.8
WBGene00011873	809.681	5.398	0.278887	19.3555	1.83e-83	4.96e-80	1586.59	32.7694	T20G5.12
WBGene00020503	504.664	5.36263	0.414192	12.9472	2.44e-38	8.56e-36	991.561	17.7682	T14B4.9
WBGene00016762	2366.54	5.3269	0.445737	11.9508	6.43e-33	1.47e-30	4653.39	79.7013	ugt-24
WBGene00009865	2796.32	4.99894	0.374116	13.362	1.01e-40	4.45e-38	5458.08	134.562	F49B2.6
WBGene00007351	2322.09	4.93285	0.5946	8.29609	1.08e-16	6.08e-15	4577.16	67.0107	C05G5.5
WBGene00020924	1049.05	4.84977	0.264281	18.3508	3.25e-75	6.86e-72	2033.62	64.4746	W02B3.4
WBGene00007835	629.932	4.71274	0.371324	12.6917	6.57e-37	2.05e-34	1222.15	37.7118	oac-7
WBGene00004045	24723.2	4.67651	0.392571	11.9125	1.02e-32	2.3e-30	47977.8	1468.58	pll-1
WBGene00006659	252.139	4.55344	0.463011	9.83442	8e-23	8.68e-21	489.468	14.8095	twk-4
WBGene00006694	162.531	4.45641	0.450569	9.89062	4.57e-23	5.17e-21	314.261	10.8007	twk-44
WBGene00019485	410.408	4.30397	0.320397	13.4332	3.86e-41	1.79e-38	785.851	34.9654	K07D4.5
WBGene00006597	201.02	4.26552	0.465522	9.16288	5.05e-20	4.15e-18	387.921	14.1185	tor-1
WBGene00044811	1146.84	4.21466	0.29362	14.3541	1e-46	7.33e-44	2187.45	106.235	nta-1
WBGene00006681	4598.88	4.10308	0.332945	12.3236	6.76e-35	1.92e-32	8757.87	439.885	twk-29
WBGene00194713	226.912	4.08571	0.412767	9.89836	4.23e-23	4.81e-21	434.341	19.482	F19B10.13
WBGene00004910	1810.96	4.05811	0.284627	14.2576	4.02e-46	2.63e-43	3435.36	186.554	snf-11
WBGene00018579	3240.92	4.02935	0.236303	17.0517	3.4e-65	5.86e-62	6131.34	350.495	acs-16
WBGene00003838	218.261	3.98916	0.664109	6.00679	1.89e-09	3.73e-08	426.659	9.86298	ocr-1
WBGene00002601	931.238	3.96992	0.326396	12.1629	4.9e-34	1.24e-31	1763.31	99.1669	let-381
WBGene00009242	71.2131	3.88534	0.532075	7.30224	2.83e-13	1.01e-11	136.579	5.84763	sre-6
WBGene00008280	525.367	3.83362	0.288745	13.2768	3.16e-40	1.25e-37	987.652	63.0825	acc-2
WBGene00002253	81544.6	3.80876	0.357907	10.6417	1.91e-26	2.78e-24	153750	9339.4	lbp-1
WBGene00005168	172.922	3.80323	0.503617	7.55183	4.29e-14	1.75e-12	329.298	16.5459	srg-10
WBGene00021948	2142.59	3.79965	0.274622	13.8359	1.55e-43	8.64e-41	4020.64	264.539	kvs-5
WBGene00001990	13577.3	3.7579	0.250895	14.978	1.02e-50	8.82e-48	25409	1745.52	hot-5
WBGene00045077	162.571	3.75248	0.449149	8.35464	6.56e-17	3.83e-15	307.703	17.4396	Y71A12B.18
WBGene00020567	4030.35	3.7275	0.248384	15.007	6.61e-51	5.97e-48	7531.94	528.755	adt-3
WBGene00017706	127.524	3.6892	0.329851	11.1844	4.86e-29	8.17e-27	238.551	16.4978	F22E5.7
WBGene00000527	21303.8	3.63889	0.358921	10.1384	3.73e-24	4.57e-22	39866.1	2741.56	cle-1
WBGene00020605	508.348	3.62238	0.316145	11.458	2.15e-30	4.07e-28	948.049	68.647	lgc-50
WBGene00006664	1010.08	3.60598	0.456063	7.90676	2.64e-15	1.26e-13	1900.87	119.29	twk-9
WBGene00003998	367.146	3.581	0.315864	11.3372	8.59e-30	1.55e-27	683.021	51.2703	pgp-4
WBGene00006766	9159.67	3.57173	0.372411	9.59083	8.74e-22	8.68e-20	17100.1	1219.2	unc-30
WBGene00019843	1733.08	3.54039	0.397201	8.91335	4.95e-19	3.73e-17	3235.96	230.192	R03E9.2
WBGene00017378	261.099	3.50706	0.636076	5.51359	3.52e-08	5.58e-07	500.877	21.3204	F11C7.6
WBGene00044061	3393.56	3.40524	0.391951	8.68792	3.69e-18	2.46e-16	6289.25	497.868	tbc-12
WBGene00006792	2511.09	3.40211	0.362189	9.39317	5.82e-21	5.24e-19	4642.62	379.549	unc-58
WBGene00016751	678.173	3.35008	0.444101	7.54351	4.57e-14	1.86e-12	1258.86	97.4814	C48E7.6
WBGene00000422	170.61	3.34613	0.390227	8.57482	9.92e-18	6.3e-16	315.442	25.7793	ced-8
WBGene00001817	649.865	3.32672	0.26002	12.7941	1.77e-37	5.8e-35	1188.67	111.056	haf-7
WBGene00003242	52415	3.28273	0.377278	8.70111	3.29e-18	2.2e-16	96362.6	8467.33	mig-6
WBGene00007266	1337.72	3.20187	0.348938	9.17604	4.47e-20	3.74e-18	2441.29	234.146	C03A3.1
WBGene00021654	654.44	3.18196	0.302034	10.5351	5.95e-26	8.5e-24	1188.88	119.999	Y47G7B.2
WBGene00007311	407.763	3.178	0.2756	11.5312	9.18e-31	1.78e-28	739.743	75.7833	C04H4.1
WBGene00003248	1113.3	3.17088	0.635706	4.98796	6.1e-07	7.4e-06	2103.04	123.568	mig-17
WBGene00002280	132323	3.16124	0.349947	9.0335	1.66e-19	1.29e-17	240928	23719	let-2
WBGene00004745	474.798	3.15034	0.240343	13.1077	2.98e-39	1.11e-36	858.74	90.8567	sdc-1
WBGene00017980	5056.14	3.14302	0.300555	10.4574	1.36e-25	1.86e-23	9164.02	948.257	F32B5.7
WBGene00005654	659.722	3.12393	0.430682	7.25345	4.06e-13	1.42e-11	1205.85	113.591	srr-3
WBGene00013746	1580.03	3.09122	0.226921	13.6224	2.95e-42	1.4e-39	2841.96	318.105	lgc-55
WBGene00009717	7147.6	3.06711	0.345177	8.88562	6.36e-19	4.75e-17	12926.2	1369.05	dep-1
WBGene00010192	1077.48	3.05568	0.318242	9.60174	7.86e-22	7.85e-20	1942.99	211.983	F57B7.2
WBGene00011794	2014.6	3.01455	0.381063	7.9109	2.56e-15	1.24e-13	3639.76	389.43	nep-21
WBGene00017995	8921.13	3.0111	0.592351	5.08331	3.71e-07	4.77e-06	16558	1284.29	F32E10.8
WBGene00010921	73.5398	3.00423	0.47894	6.27266	3.55e-10	7.98e-09	134.436	12.6434	fbxb-4
WBGene00020450	54.4456	2.99093	0.479675	6.23533	4.51e-10	9.93e-09	99.0201	9.87098	fbxa-10
WBGene00021979	176.417	2.9823	0.327547	9.10497	8.63e-20	6.88e-18	316.873	35.96	Y58A7A.5
WBGene00021333	1503.55	2.97905	0.250218	11.9058	1.1e-32	2.47e-30	2685.03	322.061	Y34D9A.8
WBGene00219313	227.369	2.97298	0.485459	6.12406	9.12e-10	1.93e-08	414.37	40.3668	C17E4.20
WBGene00019279	165.79	2.97171	0.415338	7.15493	8.37e-13	2.8e-11	299.248	32.3309	K01A2.4
WBGene00020230	1043.91	2.96288	0.240994	12.2944	9.71e-35	2.56e-32	1861.57	226.254	nep-2
WBGene00000053	1409.39	2.96024	0.589035	5.02557	5.02e-07	6.22e-06	2605.86	212.911	acr-14
WBGene00020363	245.461	2.94684	0.281441	10.4706	1.18e-25	1.63e-23	438.088	52.8337	fbxa-3
WBGene00006539	417.011	2.93618	0.334371	8.78121	1.62e-18	1.14e-16	746.747	87.2742	tbb-6
WBGene00009153	166.964	2.9256	0.305308	9.58248	9.47e-22	9.32e-20	297.536	36.3928	F26D2.15
WBGene00010444	3871.2	2.91494	0.357537	8.15285	3.55e-16	1.91e-14	6929.27	813.127	magi-1
WBGene00019278	57.6732	2.91085	0.537808	5.41243	6.22e-08	9.38e-07	105.41	9.93599	K01A2.3
WBGene00015678	4844.67	2.89786	0.342783	8.45392	2.82e-17	1.7e-15	8649.91	1039.43	mcp-1
WBGene00000998	7212.84	2.85495	0.385796	7.40015	1.36e-13	5.15e-12	12882.5	1543.23	dig-1
WBGene00006407	12823.1	2.84917	0.400507	7.1139	1.13e-12	3.72e-11	22924.1	2722.13	lim-9
WBGene00013842	151.508	2.83688	0.290214	9.77514	1.44e-22	1.54e-20	268.678	34.3372	fbxa-34
WBGene00003143	717.288	2.80672	0.376791	7.44903	9.4e-14	3.67e-12	1274.85	159.724	max-1
WBGene00000488	172.835	2.80129	0.498434	5.62019	1.91e-08	3.19e-07	311.135	34.535	che-7
WBGene00016747	400.89	2.78969	0.380556	7.33057	2.29e-13	8.37e-12	711.19	90.5897	nmur-1
WBGene00016345	66.151	2.78582	0.356678	7.81045	5.7e-15	2.61e-13	116.888	15.4143	C33E10.1
WBGene00008476	152.702	2.75559	0.292636	9.41644	4.67e-21	4.28e-19	268.09	37.3141	E03H4.8
WBGene00044049	740.859	2.7445	0.362634	7.56825	3.78e-14	1.56e-12	1308.83	172.887	sfxn-5
WBGene00020426	1215.3	2.74291	0.334016	8.21193	2.18e-16	1.19e-14	2140.27	290.336	T10H10.2
WBGene00010741	338.413	2.72838	0.369709	7.37981	1.59e-13	5.91e-12	597.199	79.6268	lgc-49
WBGene00016386	384.907	2.69487	0.300241	8.97569	2.82e-19	2.16e-17	673.376	96.4374	tag-272
WBGene00012622	64.3307	2.68933	0.430453	6.24768	4.17e-10	9.23e-09	113.546	15.1149	Y38H6C.9
WBGene00013554	70.664	2.68847	0.513486	5.23573	1.64e-07	2.29e-06	126.899	14.4291	Y75B8A.19
WBGene00001453	773.76	2.68681	0.230315	11.6658	1.91e-31	3.93e-29	1347.3	200.222	flp-10
WBGene00020767	2580.03	2.66885	0.191929	13.9054	5.88e-44	3.38e-41	4476.04	684.029	lgc-40
WBGene00016637	253.559	2.65314	0.30976	8.56512	1.08e-17	6.81e-16	441.433	65.6852	C44B12.3
WBGene00011231	852.196	2.63994	0.345082	7.65019	2.01e-14	8.58e-13	1488.31	216.087	R11A5.3
WBGene00006667	190.098	2.63964	0.386854	6.82335	8.89e-12	2.55e-10	333.776	46.4193	twk-12
WBGene00001948	215.079	2.63649	0.336581	7.83314	4.76e-15	2.21e-13	375.665	54.4941	hlh-1
WBGene00004509	362.875	2.61598	0.675017	3.87542	0.000106439	0.000692124	669.357	56.3939	rrf-2
WBGene00016574	667.004	2.6063	0.231198	11.2731	1.78e-29	3.16e-27	1152.41	181.599	lido-11
WBGene00021439	870.879	2.59893	0.379282	6.85223	7.27e-12	2.12e-10	1520.23	221.532	ckr-2
WBGene00021468	364.188	2.58994	0.39501	6.55666	5.5e-11	1.4e-09	636.493	91.883	epg-2
WBGene00010018	449.279	2.58961	0.446666	5.79764	6.73e-09	1.22e-07	789.407	109.15	fbxa-69
WBGene00019048	104.788	2.56978	0.486642	5.28063	1.29e-07	1.84e-06	184.647	24.9294	F58E2.4
WBGene00019753	1497.7	2.55984	0.221876	11.5372	8.56e-31	1.68e-28	2575.6	419.798	M03E7.1
WBGene00017711	321.714	2.55782	0.306491	8.34551	7.09e-17	4.13e-15	555.511	87.9164	F22E5.13
WBGene00021984	1822.08	2.55575	0.192435	13.2812	2.98e-40	1.2e-37	3126.85	517.321	Y59C2A.1
WBGene00013963	412.3	2.55381	0.420395	6.0748	1.24e-09	2.54e-08	719.589	105.011	sulp-8
WBGene00004314	308.008	2.55377	0.322835	7.91044	2.56e-15	1.24e-13	532.597	83.4199	rbc-2
WBGene00011298	2083.28	2.53768	0.209802	12.0956	1.11e-33	2.71e-31	3572.27	594.279	R107.2
WBGene00017320	1198.94	2.53766	0.347086	7.31132	2.65e-13	9.51e-12	2073.89	323.984	F09G8.5
WBGene00020632	530.415	2.53609	0.391077	6.48489	8.88e-11	2.19e-09	921.112	139.719	T20F7.5
WBGene00006809	1064.46	2.53014	0.378202	6.68992	2.23e-11	6.04e-10	1845.85	283.076	unc-77
WBGene00050939	949.134	2.51544	0.41544	6.05488	1.41e-09	2.84e-08	1649.77	248.501	C05G5.7
WBGene00021528	297.297	2.51441	0.372088	6.75756	1.4e-11	3.91e-10	514.139	80.4556	gbb-1
WBGene00000137	450.709	2.49826	0.328275	7.61026	2.74e-14	1.14e-12	775.641	125.776	amx-1
WBGene00009276	4731.05	2.4935	0.238703	10.446	1.53e-25	2.09e-23	8088.13	1373.96	F30F8.9
WBGene00044304	3079.22	2.48332	0.376978	6.58743	4.48e-11	1.15e-09	5313.25	845.177	F52B10.3
WBGene00006803	3400.3	2.48238	0.263326	9.427	4.22e-21	3.89e-19	5813.76	986.84	unc-70
WBGene00006468	670.145	2.46724	0.408274	6.0431	1.51e-09	3.03e-08	1158.09	182.201	rhgf-1
WBGene00013509	144.163	2.46144	0.290246	8.48053	2.24e-17	1.37e-15	246.254	42.0719	Y71A12B.12
WBGene00002783	5030.29	2.44827	0.364017	6.7257	1.75e-11	4.79e-10	8638.49	1422.1	let-607
WBGene00004764	285.125	2.42686	0.328255	7.39321	1.43e-13	5.39e-12	486.311	83.9394	sel-7
WBGene00010503	455.28	2.42383	0.28625	8.46752	2.51e-17	1.53e-15	774.974	135.586	K02C4.5
WBGene00044462	145.51	2.4217	0.3409	7.10384	1.21e-12	3.96e-11	248.394	42.6262	C44B12.9
WBGene00016396	1020.26	2.40655	0.334495	7.19458	6.27e-13	2.13e-11	1739.66	300.865	C34B2.11
WBGene00002029	682.749	2.39694	0.373907	6.41054	1.45e-10	3.47e-09	1166.99	198.51	hst-2
WBGene00044559	203.028	2.38715	0.292342	8.16562	3.2e-16	1.74e-14	344.411	61.6454	ZK380.5
WBGene00011760	809.83	2.37593	0.198367	11.9774	4.67e-33	1.08e-30	1363.83	255.835	T13H5.6
WBGene00021913	70.728	2.37555	0.340197	6.98287	2.89e-12	8.84e-11	120.663	20.7926	cec-8
WBGene00006445	1899.99	2.37307	0.290708	8.16305	3.27e-16	1.77e-14	3216.85	583.136	tag-68
WBGene00003408	897.705	2.36378	0.29009	8.14842	3.69e-16	1.98e-14	1517.96	277.453	mrp-2
WBGene00185102	306.581	2.35275	0.297441	7.90997	2.57e-15	1.24e-13	517.782	95.3806	Y105C5A.1268
WBGene00011092	456.756	2.33781	0.426713	5.47864	4.29e-08	6.68e-07	780.338	133.174	R07B7.8
WBGene00000211	261.433	2.33214	0.373467	6.24458	4.25e-10	9.4e-09	443.529	79.3379	asm-1
WBGene00000074	682.985	2.33184	0.286594	8.13638	4.07e-16	2.18e-14	1150.52	215.455	adm-2
WBGene00010214	440.822	2.31468	0.303161	7.63516	2.26e-14	9.6e-13	741.851	139.794	slc-9B.2
WBGene00194651	122.095	2.30355	0.464662	4.95748	7.14e-07	8.51e-06	209.117	35.0725	C33D9.13
WBGene00016862	992.342	2.29413	0.263449	8.70807	3.09e-18	2.08e-16	1661.75	322.939	cest-32
WBGene00006830	861.795	2.29369	0.323963	7.0801	1.44e-12	4.66e-11	1449.14	274.448	unc-103
WBGene00018763	374.222	2.26369	0.22244	10.1766	2.52e-24	3.15e-22	622.758	125.687	F53F10.1
WBGene00001764	435.419	2.24914	0.261508	8.60065	7.93e-18	5.1e-16	725.587	145.25	gst-16
WBGene00016354	1784.68	2.24198	0.344269	6.51231	7.4e-11	1.85e-09	2989.92	579.44	rig-6
WBGene00008558	93.0611	2.24154	0.32095	6.98409	2.87e-12	8.78e-11	154.908	31.2146	F07H5.7
WBGene00000232	894.263	2.23852	0.38489	5.81599	6.03e-09	1.11e-07	1503.37	285.154	avr-14
WBGene00007041	2999.25	2.23464	0.385621	5.7949	6.84e-09	1.24e-07	5040.35	958.151	tag-180
WBGene00022813	225.154	2.23195	0.426554	5.23252	1.67e-07	2.33e-06	379.43	70.8789	ZK742.3
WBGene00015532	206.325	2.22975	0.339057	6.57633	4.82e-11	1.24e-09	344.504	68.146	C06E4.3
WBGene00001211	258.953	2.22505	0.386885	5.7512	8.86e-09	1.59e-07	434.898	83.0085	egl-47
WBGene00006490	3093.41	2.21948	0.342718	6.47611	9.41e-11	2.32e-09	5167.03	1019.79	kdin-1
WBGene00003056	1907.72	2.21791	0.309763	7.16003	8.07e-13	2.72e-11	3176.93	638.506	lon-2
WBGene00007646	1775.46	2.20787	0.281419	7.84549	4.31e-15	2.02e-13	2946.74	604.169	nkb-1
WBGene00013623	372.431	2.20455	0.3928	5.61238	2e-08	3.32e-07	623.529	121.333	fbxa-90
WBGene00006670	254.526	2.1957	0.445596	4.92756	8.33e-07	9.79e-06	428.368	80.6844	twk-16
WBGene00015264	328.791	2.18876	0.309165	7.07959	1.45e-12	4.67e-11	544.895	112.688	B0563.7
WBGene00001519	710.212	2.17223	0.259815	8.36067	6.24e-17	3.65e-15	1172.35	248.073	gar-3
WBGene00022569	1314.44	2.15839	0.395242	5.46093	4.74e-08	7.29e-07	2190.45	438.432	ZC239.6
WBGene00017013	263.036	2.14682	0.287374	7.47046	7.99e-14	3.16e-12	433.272	92.8003	ensh-1
WBGene00020451	105.045	2.1425	0.404068	5.30232	1.14e-07	1.65e-06	174.952	35.1388	fbxa-11
WBGene00000059	466.779	2.12775	0.256423	8.2978	1.06e-16	6.03e-15	764.839	168.719	acr-20
WBGene00045392	1370.44	2.12746	0.24745	8.59755	8.14e-18	5.22e-16	2247.15	493.742	F26D11.12
WBGene00010666	580.66	2.12718	0.349252	6.09069	1.12e-09	2.32e-08	959.156	202.163	K08E4.2
WBGene00009135	246.58	2.12406	0.354335	5.9945	2.04e-09	4e-08	407.338	85.8216	F25H9.2
WBGene00016575	222.954	2.11193	0.281298	7.50782	6.01e-14	2.41e-12	365.49	80.4181	lido-10
WBGene00044167	733.439	2.1059	0.238598	8.82614	1.08e-18	7.88e-17	1198.52	268.356	C36A4.11
WBGene00019009	51.405	2.10497	0.502144	4.19197	2.77e-05	0.00021516	86.7371	16.0728	clec-90
WBGene00018413	517.147	2.0989	0.352886	5.94781	2.72e-09	5.22e-08	851.006	183.287	cyp-33C4
WBGene00016292	4801.98	2.09674	0.361158	5.80559	6.41e-09	1.17e-07	7913	1690.95	tbc-7
WBGene00004457	484.468	2.08736	0.377078	5.53561	3.1e-08	4.97e-07	798.883	170.053	rpm-1
WBGene00003646	346.31	2.08392	0.244714	8.51571	1.66e-17	1.03e-15	564.134	128.486	nhr-56
WBGene00002182	751.41	2.0782	0.473765	4.38655	1.15e-05	0.000100917	1252.56	250.265	kap-1
WBGene00019347	503.077	2.07076	0.362457	5.7131	1.11e-08	1.94e-07	825.582	180.571	mbl-1
WBGene00018748	677.121	2.06542	0.284061	7.27104	3.57e-13	1.26e-11	1104.22	250.018	F53C3.4
WBGene00044646	576.438	2.06514	0.326005	6.33469	2.38e-10	5.49e-09	943.936	208.939	B0205.14
WBGene00007750	511.422	2.06217	0.313011	6.58818	4.45e-11	1.15e-09	835.297	187.546	syg-2
WBGene00003715	132.363	2.06163	0.468896	4.39679	1.1e-05	9.69e-05	219.584	45.1422	nhr-125
WBGene00016745	991.613	2.05836	0.280916	7.3273	2.35e-13	8.51e-12	1614.69	368.537	C48B6.9
WBGene00044495	102.355	2.02587	0.456553	4.43731	9.11e-06	8.24e-05	168.832	35.8775	Y54G2A.40
WBGene00014697	239.591	2.02347	0.658242	3.07405	0.00211172	0.00869748	414.598	64.5843	cyp-25A3
WBGene00004900	2427.9	2.01795	0.283139	7.12707	1.03e-12	3.4e-11	3931.95	923.84	snf-1
WBGene00019282	2924.31	2.0118	0.261515	7.69289	1.44e-14	6.23e-13	4725.47	1123.14	mps-2
WBGene00022633	608.516	2.01066	0.359585	5.59162	2.25e-08	3.71e-07	991.654	225.379	ZC581.3
WBGene00001263	24990.8	1.99951	0.199213	10.0371	1.05e-23	1.24e-21	40172.7	9808.9	emb-9
WBGene00003733	2699.36	1.99684	0.286024	6.98136	2.92e-12	8.92e-11	4360.31	1038.4	nhx-5
WBGene00019079	255.15	1.99445	0.484207	4.11901	3.81e-05	0.000283402	421.1	89.2005	rpa-4
WBGene00001559	548.345	1.98195	0.270478	7.32755	2.34e-13	8.51e-12	882.139	214.551	gei-1
WBGene00001190	965.032	1.98064	0.349389	5.66888	1.44e-08	2.46e-07	1563.58	366.482	egl-23
WBGene00008155	1031.76	1.97873	0.286422	6.90844	4.9e-12	1.46e-10	1661.7	401.816	C47E12.12
WBGene00008606	158.146	1.97469	0.264213	7.47386	7.79e-14	3.09e-12	253.815	62.4776	dhhc-1
WBGene00006774	1319.98	1.97215	0.360141	5.47604	4.35e-08	6.77e-07	2138.39	501.567	unc-38
WBGene00016783	236.044	1.97045	0.373828	5.27102	1.36e-07	1.93e-06	382.548	89.5401	irg-2
WBGene00017906	82.301	1.96917	0.301057	6.54085	6.12e-11	1.55e-09	132.16	32.4424	F28F9.2
WBGene00009945	1091.32	1.96328	0.345636	5.68019	1.35e-08	2.31e-07	1763.12	419.524	bath-38
WBGene00009823	661.481	1.96297	0.372509	5.26959	1.37e-07	1.94e-06	1071.23	251.728	gadr-6
WBGene00017046	255.412	1.9621	0.331918	5.9114	3.39e-09	6.41e-08	411.808	99.0162	utx-1
WBGene00009137	456.803	1.9424	0.356707	5.44537	5.17e-08	7.88e-07	736.283	177.323	bath-39
WBGene00000884	876.217	1.94197	0.264082	7.35367	1.93e-13	7.11e-12	1402	350.431	cyn-8
WBGene00001171	294.679	1.94051	0.373395	5.19693	2.03e-07	2.76e-06	475.4	113.958	egl-2
WBGene00015963	95.5153	1.92692	0.400777	4.80795	1.52e-06	1.67e-05	153.785	37.2458	C18B10.6
WBGene00008585	147.035	1.92642	0.237758	8.10243	5.39e-16	2.82e-14	234.179	59.8904	F08G12.1
WBGene00019902	794.227	1.92496	0.382523	5.03228	4.85e-07	6.05e-06	1280.98	307.472	R05G6.10
WBGene00018714	176.097	1.92326	0.256131	7.50889	5.96e-14	2.4e-12	280.986	71.2074	F52H2.1
WBGene00021629	1159.69	1.91116	0.33416	5.7193	1.07e-08	1.88e-07	1858.19	461.194	scpl-3
WBGene00004951	5905.5	1.90905	0.263692	7.23967	4.5e-13	1.56e-11	9406.76	2404.24	spc-1
WBGene00008749	490.632	1.90056	0.251426	7.55912	4.06e-14	1.66e-12	780.822	200.442	plpp-1.3
WBGene00022675	6250.97	1.89895	0.385776	4.92243	8.55e-07	1e-05	10051	2450.95	gbb-2
WBGene00021452	237.565	1.8923	0.254296	7.44132	9.97e-14	3.87e-12	377.596	97.534	Y39F10A.1
WBGene00003566	1967.88	1.88874	0.221983	8.50846	1.76e-17	1.09e-15	3117.06	818.693	ncx-1
WBGene00016860	842.61	1.87516	0.221112	8.48059	2.24e-17	1.37e-15	1331.89	353.334	cyp-33C9
WBGene00006865	388.278	1.8676	0.236023	7.91279	2.52e-15	1.22e-13	613.066	163.489	slcf-2
WBGene00008177	121.979	1.86596	0.41317	4.5162	6.3e-06	5.92e-05	196.128	47.8299	C48D1.1
WBGene00020407	517.635	1.85997	0.263795	7.0508	1.78e-12	5.66e-11	818.835	216.435	chil-24
WBGene00006769	1760.83	1.84804	0.250285	7.38374	1.54e-13	5.75e-12	2776.68	744.973	unc-33
WBGene00013683	611.396	1.84694	0.333346	5.54059	3.01e-08	4.85e-07	969.568	253.224	zoo-1
WBGene00022554	671.574	1.84521	0.233109	7.91563	2.46e-15	1.2e-13	1056.87	286.278	duxl-1
WBGene00009804	578.608	1.84463	0.338601	5.44779	5.1e-08	7.8e-07	918.528	238.688	F47B8.3
WBGene00013289	2284.69	1.84427	0.27579	6.68722	2.27e-11	6.13e-10	3607.91	961.457	tag-273
WBGene00006761	1834.85	1.84119	0.344811	5.33972	9.31e-08	1.36e-06	2912.36	757.335	unc-24
WBGene00012387	64.1394	1.83984	0.425675	4.32216	1.55e-05	0.000130481	102.664	25.6149	Y6B3B.1
WBGene00010726	112.226	1.83738	0.336076	5.46715	4.57e-08	7.07e-07	178.169	46.2841	K09E9.3
WBGene00023245	70.2217	1.82175	0.400367	4.55019	5.36e-06	5.13e-05	111.73	28.7135	C33E10.3
WBGene00002181	1590.56	1.82074	0.268958	6.76961	1.29e-11	3.63e-10	2501.16	679.96	kal-1
WBGene00018281	1082.36	1.81975	0.386165	4.71236	2.45e-06	2.54e-05	1719.51	445.21	tbc-18
WBGene00008198	683.803	1.81606	0.377439	4.81154	1.5e-06	1.64e-05	1084.69	282.921	C49C3.8
WBGene00008999	1770.69	1.80756	0.341011	5.30059	1.15e-07	1.67e-06	2795.03	746.344	myrf-2
WBGene00013456	200.105	1.80399	0.341554	5.28172	1.28e-07	1.83e-06	315.074	85.1354	Y67A10A.7
WBGene00008582	878.981	1.80251	0.288742	6.24264	4.3e-10	9.5e-09	1380.57	377.392	F08G5.3
WBGene00015803	5270.35	1.7992	0.149113	12.066	1.6e-33	3.79e-31	8210.07	2330.64	C15H9.9
WBGene00007847	84.2612	1.79685	0.357876	5.02086	5.14e-07	6.35e-06	132.865	35.6573	C31E10.6
WBGene00015695	522.297	1.7967	0.33796	5.31629	1.06e-07	1.54e-06	823.032	221.563	ugt-26
WBGene00004368	1634.79	1.79664	0.295676	6.07637	1.23e-09	2.52e-08	2565.85	703.718	ric-19
WBGene00013098	152.393	1.79525	0.403473	4.44949	8.61e-06	7.85e-05	241.127	63.6594	Y51H4A.1
WBGene00012854	323.171	1.79084	0.28375	6.31134	2.77e-10	6.36e-09	506.878	139.463	Y44A6D.3
WBGene00044989	1292.16	1.78572	0.304365	5.86705	4.44e-09	8.29e-08	2026.25	558.064	dnbp-1
WBGene00004055	214.068	1.77916	0.299621	5.93805	2.88e-09	5.51e-08	335.415	92.7209	pmk-1
WBGene00000980	880.238	1.77789	0.266285	6.67664	2.44e-11	6.54e-10	1375.14	385.335	dhs-17
WBGene00020457	396.577	1.77755	0.340308	5.22335	1.76e-07	2.43e-06	623.051	170.102	fbxa-67
WBGene00077658	3343.19	1.77211	0.289844	6.11402	9.72e-10	2.03e-08	5225.42	1460.95	M106.8
WBGene00022139	529.249	1.77126	0.367304	4.82232	1.42e-06	1.57e-05	832.27	226.229	tub-2
WBGene00003411	1457.23	1.76015	0.302226	5.82396	5.75e-09	1.06e-07	2276.02	638.435	mrp-5
WBGene00020850	92.7668	1.75809	0.390967	4.49676	6.9e-06	6.44e-05	145.837	39.6969	nhr-226
WBGene00002217	1502.69	1.75226	0.315191	5.55937	2.71e-08	4.37e-07	2345.98	659.399	klp-4
WBGene00011971	1334.87	1.75198	0.23656	7.40606	1.3e-13	4.96e-12	2072.45	597.283	lron-9
WBGene00206484	51.824	1.75195	0.544365	3.21833	0.00128939	0.00577442	83.6961	19.952	C31H2.14
WBGene00000166	713.356	1.75178	0.417279	4.19809	2.69e-05	0.000210374	1125.15	301.564	apt-9
WBGene00005000	1431.4	1.74042	0.225798	7.70786	1.28e-14	5.6e-13	2217.02	645.777	spp-15
WBGene00017359	162.377	1.74016	0.311993	5.57755	2.44e-08	4e-07	253.27	71.485	F10E9.10
WBGene00011763	352.624	1.73754	0.320585	5.4199	5.96e-08	9.02e-07	549.515	155.733	T14B1.1
WBGene00007753	544.632	1.73584	0.355387	4.88437	1.04e-06	1.19e-05	851.585	237.679	enpp-1
WBGene00044701	7622.67	1.72941	0.286775	6.03056	1.63e-09	3.25e-08	11832.3	3413	AH9.6
WBGene00018060	266.795	1.72494	0.335475	5.14179	2.72e-07	3.61e-06	414.947	118.643	arrd-18
WBGene00002177	396.07	1.7127	0.339862	5.03941	4.67e-07	5.86e-06	615.396	176.743	jkk-1
WBGene00017299	178.147	1.71133	0.298242	5.73806	9.58e-09	1.7e-07	275.669	80.6243	molo-1
WBGene00003915	1778.68	1.71117	0.304778	5.61447	1.97e-08	3.29e-07	2756.62	800.737	pan-1
WBGene00003578	925.035	1.71051	0.233259	7.3331	2.25e-13	8.23e-12	1425.87	424.2	ndx-1
WBGene00004134	912.041	1.69403	0.333511	5.07939	3.79e-07	4.84e-06	1412.75	411.33	myrf-1
WBGene00077593	669.75	1.69071	0.273924	6.17218	6.74e-10	1.45e-08	1032.36	307.14	C49G7.12
WBGene00001243	13185.8	1.68779	0.226762	7.443	9.84e-14	3.83e-12	20250.1	6121.48	elo-5
WBGene00044644	1198.97	1.68764	0.312602	5.39869	6.71e-08	1e-06	1853.2	544.741	B0205.13
WBGene00018634	1319.08	1.6867	0.278354	6.05953	1.37e-09	2.77e-08	2031.54	606.63	pigx-1
WBGene00206380	209.126	1.68296	0.43862	3.83694	0.000124578	0.000791495	327.426	90.8265	C42D4.18
WBGene00022847	152.273	1.68272	0.276059	6.09549	1.09e-09	2.27e-08	234.074	70.472	ZK1055.6
WBGene00003007	801.812	1.68145	0.2008	8.37375	5.58e-17	3.3e-15	1228.31	375.318	lin-18
WBGene00018140	648.222	1.67296	0.263813	6.34147	2.28e-10	5.28e-09	994.311	302.133	F37B4.10
WBGene00013921	617.496	1.67033	0.265366	6.29445	3.08e-10	7.04e-09	947.275	287.716	best-22
WBGene00000164	2834.69	1.66634	0.344687	4.83436	1.34e-06	1.48e-05	4376.06	1293.31	apm-3
WBGene00019215	130.833	1.66518	0.325198	5.12052	3.05e-07	3.97e-06	200.898	60.7685	H20E11.3
WBGene00001620	3774.37	1.66487	0.188908	8.81317	1.22e-18	8.71e-17	5762.87	1785.87	glt-1
WBGene00013870	174.584	1.66253	0.346348	4.80016	1.59e-06	1.73e-05	269.142	80.0256	ZC373.5
WBGene00008922	1166.09	1.66019	0.347569	4.77656	1.78e-06	1.92e-05	1799.06	533.133	F17C11.11
WBGene00019657	1100.54	1.65659	0.23548	7.03494	1.99e-12	6.27e-11	1681.39	519.69	K11G12.6
WBGene00044698	415.026	1.65403	0.464402	3.56163	0.000368562	0.00198659	648.388	181.663	K09F5.6
WBGene00044570	111.047	1.6531	0.329526	5.01661	5.26e-07	6.47e-06	171.234	50.8608	T22B7.8
WBGene00007668	1262.61	1.65066	0.273125	6.04359	1.51e-09	3.03e-08	1932.19	593.031	ergi-2
WBGene00007162	71.5637	1.65013	0.467379	3.5306	0.000414625	0.00219595	111.859	31.2685	fbxa-153
WBGene00015472	491.753	1.64968	0.227182	7.26149	3.83e-13	1.35e-11	751.324	232.183	C05D9.3
WBGene00010838	524.73	1.64146	0.268156	6.1213	9.28e-10	1.96e-08	800.882	248.577	M03C11.1
WBGene00016849	79.7075	1.64031	0.379805	4.31881	1.57e-05	0.000132151	122.824	36.5912	acs-21
WBGene00017702	125.862	1.63921	0.33516	4.89081	1e-06	1.16e-05	193.276	58.447	malt-1
WBGene00017782	209.655	1.63616	0.332664	4.91835	8.73e-07	1.02e-05	321.628	97.6816	F25E5.1
WBGene00004747	107.549	1.6321	0.298278	5.47173	4.46e-08	6.91e-07	164.512	50.5852	sdc-3
WBGene00001811	64.2534	1.62654	0.408523	3.9815	6.85e-05	0.000472806	98.8746	29.6323	haf-1
WBGene00015423	1208.07	1.62582	0.307122	5.29372	1.2e-07	1.72e-06	1846.08	570.062	C04E6.7
WBGene00018966	270.855	1.62105	0.335888	4.82617	1.39e-06	1.54e-05	414.385	127.324	F56D2.5
WBGene00011338	3042.02	1.61669	0.300601	5.37821	7.52e-08	1.12e-06	4639.32	1444.73	sec-31
WBGene00012279	317.303	1.613	0.347946	4.63578	3.56e-06	3.54e-05	485.942	148.665	W05B10.4
WBGene00007502	102.611	1.61263	0.373748	4.31474	1.6e-05	0.000134103	157.23	47.9909	glb-4
WBGene00016735	1081.81	1.60811	0.234998	6.84306	7.75e-12	2.25e-10	1639.85	523.768	fhod-1
WBGene00017423	290.434	1.60573	0.34779	4.61696	3.89e-06	3.85e-05	443.34	137.528	F13C5.2
WBGene00018517	111.661	1.60308	0.308717	5.19271	2.07e-07	2.82e-06	169.798	53.5241	F46G11.4
WBGene00001579	2657.89	1.60155	0.330266	4.84928	1.24e-06	1.39e-05	4052.48	1263.3	gex-2
WBGene00021275	760.03	1.59922	0.317863	5.03117	4.87e-07	6.08e-06	1156.72	363.338	dmsr-2
WBGene00001116	268.038	1.59735	0.345279	4.62626	3.72e-06	3.69e-05	408.401	127.675	dyc-1
WBGene00019760	11948	1.59637	0.173809	9.18462	4.13e-20	3.47e-18	18021.5	5874.49	calu-1
WBGene00020799	435.93	1.59512	0.306482	5.20462	1.94e-07	2.66e-06	661.931	209.928	T25D10.1
WBGene00001490	312.083	1.58768	0.311732	5.09309	3.52e-07	4.54e-06	473.78	150.386	frm-3
WBGene00007849	95.9391	1.58555	0.384928	4.11907	3.8e-05	0.000283402	146.524	45.3539	tbc-19
WBGene00022180	421.725	1.58258	0.269569	5.87078	4.34e-09	8.11e-08	637.361	206.09	Y71H2AM.15
WBGene00021863	816.311	1.57153	0.367086	4.28109	1.86e-05	0.000153038	1242.66	389.965	Y54F10BM.9
WBGene00013317	1078.62	1.56866	0.408536	3.8397	0.000123183	0.000784207	1648.64	508.608	Y57G11C.22
WBGene00009544	191.136	1.56128	0.379833	4.11045	3.95e-05	0.000292829	291.126	91.1464	F38E11.9
WBGene00022326	162.356	1.55432	0.320855	4.84431	1.27e-06	1.42e-05	245.05	79.6625	fbxa-14
WBGene00011189	88.5078	1.55221	0.532386	2.91558	0.00355033	0.0134342	137.291	39.725	R10D12.8
WBGene00013717	114.763	1.54796	0.36995	4.18424	2.86e-05	0.000221158	174.03	55.4958	madf-10
WBGene00013602	92.9766	1.54482	0.442333	3.49244	0.000478621	0.00247917	142.1	43.8534	Y87G2A.16
WBGene00015792	134.096	1.5397	0.480414	3.20494	0.0013509	0.00600176	205.547	62.6455	C15C7.6
WBGene00020006	103.345	1.53713	0.339757	4.5242	6.06e-06	5.73e-05	155.604	51.0863	set-15
WBGene00018857	2332.76	1.53602	0.356688	4.30633	1.66e-05	0.000138891	3524.73	1140.79	stau-1
WBGene00021264	273.235	1.53432	0.337916	4.54052	5.61e-06	5.35e-05	412.176	134.293	fbxa-13
WBGene00015430	67.6754	1.53123	0.416588	3.67565	0.000237246	0.00136772	103.144	32.2073	C04E7.3
WBGene00020207	3381.76	1.52983	0.337283	4.53575	5.74e-06	5.45e-05	5094.93	1668.58	T04B8.5
WBGene00016620	1158.16	1.52283	0.314429	4.84315	1.28e-06	1.43e-05	1738.61	577.701	dhhc-9
WBGene00011497	363.546	1.52271	0.354133	4.29982	1.71e-05	0.000142238	547.932	179.16	T05F1.13
WBGene00009678	286.772	1.51926	0.30308	5.01272	5.37e-07	6.6e-06	430.256	143.289	magu-4
WBGene00012472	606.205	1.51722	0.282484	5.371	7.83e-08	1.16e-06	907.459	304.95	Y17G7B.21
WBGene00001972	3021.99	1.51298	0.296857	5.09667	3.46e-07	4.47e-06	4523.67	1520.32	hmg-1.2
WBGene00009726	74.1059	1.50761	0.285893	5.27333	1.34e-07	1.91e-06	110.864	37.3475	tbc-13
WBGene00006839	18091.9	1.50146	0.35469	4.23318	2.3e-05	0.000184565	27166.1	9017.73	unc-115
WBGene00006812	1340.77	1.50105	0.329667	4.55322	5.28e-06	5.06e-05	2008.08	673.469	unc-80
WBGene00004121	378.119	1.49972	0.245317	6.11342	9.75e-10	2.04e-08	561.914	194.323	ptrn-1
WBGene00007774	3906.95	1.49829	0.350644	4.27297	1.93e-05	0.00015797	5859.99	1953.91	C27C12.4
WBGene00044920	74.8989	1.49817	0.411955	3.63673	0.000276123	0.00155779	113.303	36.495	F20G2.7
WBGene00003893	54244.7	1.49748	0.157018	9.53699	1.47e-21	1.41e-19	80344.9	28144.5	ost-1
WBGene00016573	569.555	1.49499	0.267452	5.58975	2.27e-08	3.74e-07	849.071	290.04	lido-12
WBGene00001708	1395.27	1.49309	0.305749	4.8834	1.04e-06	1.19e-05	2082.25	708.296	grk-1
WBGene00007837	360.719	1.49232	0.330377	4.51702	6.27e-06	5.9e-05	539.016	182.423	fbxa-167
WBGene00007685	1044.06	1.4919	0.197753	7.54426	4.55e-14	1.85e-12	1547.34	540.789	C18E9.5
WBGene00012648	452.649	1.48281	0.381522	3.88655	0.00010168	0.000665386	678.86	226.439	Y39A1A.9
WBGene00020568	167.46	1.48158	0.326476	4.5381	5.68e-06	5.41e-05	250.295	84.6245	T19D2.3
WBGene00015800	68.986	1.48	0.422016	3.50697	0.000453241	0.00236643	103.434	34.5381	C15H9.4
WBGene00023491	109.625	1.47828	0.336998	4.38662	1.15e-05	0.000100917	164.02	55.231	tsp-21
WBGene00006285	159.238	1.47787	0.4105	3.60018	0.000317995	0.00175489	238.896	79.5811	str-259
WBGene00000516	423.685	1.47708	0.243814	6.0582	1.38e-09	2.79e-08	627.697	219.673	cki-1
WBGene00022485	97.4651	1.47169	0.362758	4.05695	4.97e-05	0.000358733	146.037	48.8933	fbxa-63
WBGene00006331	780.614	1.47132	0.323401	4.54953	5.38e-06	5.15e-05	1161.66	399.567	sup-26
WBGene00006483	914.033	1.46794	0.29412	4.99096	6.01e-07	7.29e-06	1357.14	470.923	dgk-4
WBGene00013692	622.422	1.46341	0.253826	5.7654	8.15e-09	1.47e-07	919.894	324.95	Y105E8B.7
WBGene00007867	202.399	1.46323	0.359125	4.07444	4.61e-05	0.000336006	302.015	102.782	C32H11.4
WBGene00004776	134.418	1.46216	0.39065	3.74288	0.00018192	0.0010898	201.055	67.7811	ser-1
WBGene00004140	458.581	1.46165	0.279581	5.22803	1.71e-07	2.38e-06	678.922	238.239	ebax-1
WBGene00003719	52.4334	1.45808	0.313699	4.64801	3.35e-06	3.36e-05	77.5409	27.326	nhr-129
WBGene00001575	189.371	1.45686	0.248039	5.87353	4.27e-09	7.99e-08	279.034	99.7071	gei-18
WBGene00017792	111.672	1.45519	0.332755	4.37316	1.22e-05	0.000106592	165.506	57.8377	F25E5.16
WBGene00017449	91.3414	1.45372	0.389028	3.7368	0.00018638	0.00111056	136.865	45.8182	otpl-3
WBGene00001026	991.482	1.44697	0.309552	4.67439	2.95e-06	2.99e-05	1467.81	515.153	dnj-8
WBGene00019511	1734.31	1.44585	0.224594	6.43764	1.21e-10	2.93e-09	2551.67	916.944	lido-8
WBGene00006753	7929.03	1.44438	0.368572	3.91885	8.9e-05	0.000593054	11796.3	4061.71	unc-14
WBGene00014021	850.174	1.44292	0.249659	5.77956	7.49e-09	1.35e-07	1251.86	448.487	svop-1
WBGene00010039	60.0265	1.44115	0.482014	2.98986	0.00279107	0.0109975	90.4207	29.6324	F54C8.6
WBGene00003980	847.584	1.43532	0.321743	4.46107	8.16e-06	7.48e-05	1252.38	442.791	pes-7
WBGene00004208	2988.05	1.43265	0.239546	5.9807	2.22e-09	4.32e-08	4390.69	1585.4	ptc-1
WBGene00206487	342.406	1.43247	0.295808	4.84256	1.28e-06	1.43e-05	505.302	179.511	best-19
WBGene00018040	69.2428	1.42981	0.533129	2.68192	0.0073201	0.0242776	105.583	32.9026	F35D2.2
WBGene00013215	109.141	1.42689	0.278621	5.12127	3.03e-07	3.95e-06	160.312	57.9704	Y54G11A.4
WBGene00016734	83.1172	1.42435	0.411424	3.462	0.000536172	0.00273694	123.775	42.4592	C46H11.10
WBGene00019619	1031.88	1.42435	0.26538	5.3672	8e-08	1.18e-06	1515.37	548.386	asp-14
WBGene00008549	4518.56	1.42228	0.363689	3.91072	9.2e-05	0.000611683	6690.59	2346.54	din-1
WBGene00001824	58.7024	1.42211	0.372904	3.81362	0.000136944	0.000858001	86.5429	30.862	hbl-1
WBGene00000414	958.695	1.41744	0.2278	6.22231	4.9e-10	1.07e-08	1403.63	513.762	cec-1
WBGene00016221	1100.69	1.4168	0.365793	3.87324	0.000107399	0.000696095	1628.06	573.313	C29F9.6
WBGene00015488	122.658	1.41504	0.366427	3.86171	0.000112596	0.000725567	181.395	63.92	C05D11.13
WBGene00007547	82.7916	1.41477	0.408148	3.4663	0.000527669	0.00269862	123.087	42.4959	nhr-154
WBGene00004889	934.037	1.41359	0.280186	5.04517	4.53e-07	5.7e-06	1370.63	497.445	smp-1
WBGene00016009	963.705	1.41103	0.289866	4.86787	1.13e-06	1.28e-05	1414.42	512.994	C23F12.4
WBGene00020321	120.528	1.4085	0.31676	4.44657	8.73e-06	7.94e-05	176.93	64.1267	T07F12.1
WBGene00018740	413.827	1.40713	0.340696	4.13017	3.62e-05	0.000272003	609.167	218.487	tra-4
WBGene00019408	681.897	1.40641	0.417051	3.37229	0.00074547	0.00361297	1012.35	351.444	K05F1.6
WBGene00020114	7712.93	1.4031	0.373198	3.75965	0.000170149	0.00103166	11389.9	4035.93	pde-4
WBGene00019765	276.213	1.40265	0.314458	4.46053	8.18e-06	7.49e-05	405.472	146.955	M03F8.6
WBGene00021323	418.681	1.40228	0.248305	5.64741	1.63e-08	2.76e-07	611.929	225.434	Y34B4A.7
WBGene00007091	1964.96	1.40205	0.278646	5.03164	4.86e-07	6.07e-06	2876.83	1053.08	eri-12
WBGene00008019	1157.45	1.40072	0.246742	5.67685	1.37e-08	2.35e-07	1689.97	624.935	C38H2.2
WBGene00022329	63.3548	1.39828	0.463854	3.01448	0.0025742	0.0102621	95.0637	31.6459	fbxa-79
WBGene00010470	1542.79	1.39819	0.23942	5.83989	5.22e-09	9.68e-08	2252.15	833.442	cdr-4
WBGene00016188	289.03	1.39589	0.240359	5.80754	6.34e-09	1.16e-07	421.085	156.976	sec-15
WBGene00020919	149.923	1.39576	0.308052	4.53092	5.87e-06	5.56e-05	219.065	80.7806	set-19
WBGene00001681	142.73	1.39569	0.394351	3.5392	0.000401339	0.00213957	211.369	74.0914	gpc-1
WBGene00008273	676.056	1.3956	0.298475	4.67575	2.93e-06	2.98e-05	989.522	362.589	C53B4.3
WBGene00021178	50.0135	1.38787	0.472643	2.9364	0.00332043	0.0127395	74.8591	25.1679	Y9C9A.8
WBGene00012155	67.7257	1.38686	0.509087	2.72421	0.0064456	0.0218936	101.3	34.1512	VW02B12L.2
WBGene00011276	2422.48	1.38521	0.277878	4.98496	6.2e-07	7.49e-06	3535.05	1309.9	aakg-5
WBGene00012295	286.403	1.38503	0.207378	6.67878	2.41e-11	6.45e-10	416.713	156.094	nmat-1
WBGene00023036	503.819	1.38471	0.209403	6.61268	3.77e-11	9.8e-10	731.935	275.704	F39E9.10
WBGene00003072	2003.99	1.38223	0.264477	5.22628	1.73e-07	2.4e-06	2921.03	1086.96	lrp-2
WBGene00002132	212.987	1.38214	0.268853	5.1409	2.73e-07	3.62e-06	310.324	115.649	inx-10
WBGene00012471	2819.89	1.38042	0.247598	5.57525	2.47e-08	4.05e-07	4104.09	1535.69	Y17G7B.20
WBGene00003093	25545.5	1.37888	0.219963	6.2687	3.64e-10	8.17e-09	37108.9	13982.2	lys-4
WBGene00019593	201.88	1.37803	0.446331	3.08747	0.00201868	0.00837471	298.969	104.792	K09F6.10
WBGene00010374	250.821	1.378	0.224677	6.13326	8.61e-10	1.83e-08	364.704	136.937	rga-5
WBGene00006691	491.072	1.37702	0.35387	3.89132	9.97e-05	0.000653562	719.689	262.455	twk-40
WBGene00015619	19912.5	1.37571	0.238801	5.7609	8.37e-09	1.5e-07	28938.3	10886.6	C08G9.1
WBGene00044478	385.515	1.37541	0.276559	4.97328	6.58e-07	7.89e-06	562.068	208.962	K06B9.6
WBGene00021019	368.882	1.37336	0.304698	4.50729	6.57e-06	6.16e-05	537.861	199.903	W04B5.2
WBGene00006321	885.56	1.37153	0.20896	6.56359	5.25e-11	1.34e-09	1283.13	487.989	sup-12
WBGene00019394	301.717	1.36921	0.343711	3.98362	6.79e-05	0.000469058	440.694	162.74	K04F10.1
WBGene00013845	112.634	1.36585	0.30969	4.41037	1.03e-05	9.18e-05	164.334	60.935	fbxa-37
WBGene00008604	106.747	1.3627	0.279324	4.87857	1.07e-06	1.22e-05	154.647	58.8469	F09B9.5
WBGene00007068	523.423	1.36039	0.207728	6.5489	5.8e-11	1.47e-09	757.073	289.773	cTel55X.1
WBGene00007929	59.6901	1.35968	0.622341	2.18479	0.0289042	0.0737029	91.1672	28.2129	dmd-10
WBGene00003843	397.068	1.3594	0.274814	4.94663	7.55e-07	8.95e-06	576.454	217.682	oct-2
WBGene00019227	148.011	1.35726	0.279871	4.84958	1.24e-06	1.39e-05	215.02	81.0016	sgca-1
WBGene00044949	96.278	1.35704	0.325189	4.17309	3.01e-05	0.000230308	139.776	52.7798	Y49A10A.2
WBGene00015569	77.0081	1.35697	0.417376	3.25119	0.00114925	0.0052207	113.687	40.3289	C07D10.5
WBGene00001751	95.9548	1.35586	0.304972	4.44586	8.75e-06	7.97e-05	139.678	52.2313	gst-3
WBGene00011250	11822.8	1.3541	0.255001	5.31018	1.1e-07	1.59e-06	17125.7	6519.82	R11H6.2
WBGene00022887	676.198	1.35315	0.322656	4.19379	2.74e-05	0.000213792	984.636	367.759	ZK1290.5
WBGene00002974	959.109	1.35308	0.247767	5.46109	4.73e-08	7.29e-07	1387.94	530.279	lev-1
WBGene00001439	450.995	1.35298	0.336152	4.0249	5.7e-05	0.000403766	656.622	245.369	fkh-7
WBGene00020137	122.78	1.35231	0.336035	4.0243	5.71e-05	0.000404339	178.42	67.1389	T01B10.5
WBGene00003396	660.505	1.35222	0.295118	4.58194	4.61e-06	4.49e-05	958.62	362.391	mom-4
WBGene00003778	193.29	1.35172	0.246254	5.48912	4.04e-08	6.33e-07	280.196	106.383	nnt-1
WBGene00011864	1557.5	1.35093	0.273674	4.93626	7.96e-07	9.39e-06	2256.81	858.189	T20F10.2
WBGene00020325	60.0759	1.34912	0.352849	3.82351	0.000131564	0.000829791	87.3219	32.8298	bath-46
WBGene00020972	50.968	1.34887	0.383269	3.51937	0.000432568	0.00227728	74.5792	27.3569	trpl-2
WBGene00006805	4258.4	1.3486	0.260011	5.1867	2.14e-07	2.9e-06	6163.22	2353.58	unc-73
WBGene00018520	293.226	1.34756	0.359984	3.74338	0.000181563	0.00108835	427.287	159.165	F46H5.4
WBGene00019564	320.467	1.34636	0.371264	3.62642	0.000287381	0.00161076	468.083	172.852	K09D9.1
WBGene00010311	171.538	1.34591	0.389328	3.45702	0.000546187	0.00277984	250.571	92.5057	F59B2.9
WBGene00019490	362.987	1.34578	0.306207	4.39502	1.11e-05	9.76e-05	527.032	198.943	K07E3.1
WBGene00018199	126.59	1.34377	0.337232	3.9847	6.76e-05	0.000467279	183.892	69.2894	F39E9.7
WBGene00008038	64.0209	1.34347	0.449978	2.98564	0.00282985	0.0111248	94.8113	33.2306	C40H1.2
WBGene00011234	68.6726	1.34123	0.311816	4.30135	1.7e-05	0.000141593	99.2047	38.1405	R11A5.6
WBGene00016868	286.383	1.341	0.290857	4.6105	4.02e-06	3.96e-05	415.082	157.683	C52B9.8
WBGene00006683	158.972	1.34094	0.230713	5.81218	6.17e-09	1.13e-07	229.957	87.9879	twk-31
WBGene00000213	282.938	1.33774	0.258963	5.16576	2.39e-07	3.21e-06	408.634	157.241	asm-3
WBGene00022502	240.955	1.3357	0.254906	5.23999	1.61e-07	2.25e-06	347.469	134.441	ZC13.1
WBGene00020674	178.362	1.33562	0.320488	4.16747	3.08e-05	0.000234817	258.106	98.6177	T22B7.7
WBGene00006524	557.828	1.33331	0.262601	5.07731	3.83e-07	4.89e-06	804.213	311.444	tap-1
WBGene00004053	664.523	1.33327	0.185321	7.19439	6.27e-13	2.13e-11	954.766	374.28	tank-1
WBGene00008586	3504.44	1.3329	0.218765	6.09284	1.11e-09	2.3e-08	5043.8	1965.08	snrp-40.1
WBGene00010749	281.706	1.32955	0.256137	5.19076	2.09e-07	2.84e-06	406.509	156.904	K10D11.5
WBGene00020090	131.108	1.32766	0.321811	4.12559	3.7e-05	0.000276591	189.489	72.7275	R119.5
WBGene00004744	1472.57	1.32762	0.357166	3.71711	0.000201512	0.00118841	2139.23	805.922	scp-1
WBGene00001366	316.281	1.32753	0.263737	5.03354	4.82e-07	6.02e-06	455.845	176.717	exc-5
WBGene00009370	60.4804	1.32714	0.35412	3.74771	0.000178457	0.00107345	87.7851	33.1757	set-10
WBGene00008195	213.937	1.32645	0.285711	4.64263	3.44e-06	3.44e-05	308.553	119.322	ceh-88
WBGene00003678	450.171	1.32613	0.210647	6.29549	3.06e-10	7e-09	646.443	253.9	nhr-88
WBGene00006585	1182.5	1.32545	0.189757	6.98498	2.85e-12	8.74e-11	1697.63	667.376	tni-3
WBGene00016274	541.07	1.32529	0.220617	6.00721	1.89e-09	3.72e-08	777.144	304.997	C30G12.2
WBGene00011742	796.181	1.3241	0.270748	4.89051	1.01e-06	1.16e-05	1147.74	444.626	tgn-38
WBGene00013601	393.574	1.32366	0.278314	4.75599	1.97e-06	2.1e-05	568.086	219.061	Y87G2A.13
WBGene00005023	1597.91	1.32366	0.2941	4.50071	6.77e-06	6.33e-05	2307.13	888.69	sqv-5
WBGene00001470	367.659	1.3226	0.333937	3.96062	7.48e-05	0.000510029	532.727	202.591	baz-2
WBGene00007073	203.83	1.32126	0.333704	3.95937	7.51e-05	0.000512079	295.064	112.597	ugt-2
WBGene00018384	108.665	1.32087	0.277866	4.7536	2e-06	2.12e-05	157.03	60.2994	F43C11.7
WBGene00003828	3142.86	1.31914	0.211855	6.22664	4.77e-10	1.04e-08	4509.41	1776.3	nuc-1
WBGene00009218	1901.44	1.31549	0.205663	6.39635	1.59e-10	3.78e-09	2725.46	1077.42	acs-20
WBGene00002210	2210.25	1.31439	0.317416	4.14089	3.46e-05	0.000260207	3190.16	1230.34	kin-29
WBGene00008939	128.24	1.31353	0.233579	5.62348	1.87e-08	3.15e-07	183.559	72.9206	F18H3.1
WBGene00003699	96.0213	1.31335	0.324351	4.04918	5.14e-05	0.000368902	139.017	53.0252	nhr-109
WBGene00235164	150.275	1.31122	0.401062	3.26937	0.00107788	0.00494383	218.413	82.1383	K09F6.13
WBGene00006782	1363.24	1.31088	0.345122	3.79831	0.000145684	0.000905586	1971.02	755.456	unc-46
WBGene00018739	1530.34	1.3085	0.269477	4.85568	1.2e-06	1.35e-05	2198.22	862.464	F53B1.8
WBGene00022252	574.017	1.30662	0.348827	3.74574	0.00017986	0.00108033	829.089	318.946	Y73B6BL.31
WBGene00011167	59.1923	1.30519	0.318898	4.09281	4.26e-05	0.000313349	85.5619	32.8227	chil-23
WBGene00016603	1399.58	1.30464	0.313813	4.15737	3.22e-05	0.000244557	2016.24	782.912	met-1
WBGene00001583	133.122	1.30397	0.326392	3.99511	6.47e-05	0.000450163	192.037	74.2066	gfi-3
WBGene00007942	694.422	1.30366	0.171097	7.61943	2.55e-14	1.07e-12	991.424	397.42	idh-2
WBGene00022538	90.0703	1.30331	0.33644	3.87383	0.000107137	0.000694637	129.617	50.5232	ZC190.4
WBGene00016310	157.5	1.30114	0.472715	2.75248	0.00591466	0.0204004	230.389	84.6111	txt-18
WBGene00001086	410.13	1.30044	0.21995	5.91241	3.37e-09	6.37e-08	586.294	233.967	dpy-27
WBGene00009773	1111.18	1.29896	0.262653	4.94555	7.59e-07	8.99e-06	1592.76	629.596	lipl-2
WBGene00010433	1863.36	1.29586	0.297031	4.36271	1.28e-05	0.000110938	2674.98	1051.73	H40L08.1
WBGene00011970	900.125	1.29488	0.348774	3.71266	0.000205095	0.00120617	1298.1	502.153	rlbp-1
WBGene00006836	1163.75	1.29476	0.256461	5.04855	4.45e-07	5.61e-06	1665.63	661.876	unc-112
WBGene00004363	578.755	1.29085	0.355752	3.6285	0.000285074	0.00159972	834.668	322.842	ric-3
WBGene00000376	1401.46	1.29023	0.248837	5.18504	2.16e-07	2.92e-06	2003.45	799.475	ccr-4
WBGene00007967	63.3934	1.29007	0.395277	3.2637	0.00109966	0.00502552	91.6517	35.1351	cyp-25A4
WBGene00014999	72.1104	1.28937	0.318016	4.05442	5.03e-05	0.000361962	103.465	40.7557	AH9.3
WBGene00007743	706.244	1.28893	0.221014	5.8319	5.48e-09	1.01e-07	1008.06	404.428	C26C6.9
WBGene00018811	7767.48	1.28811	0.227384	5.6649	1.47e-08	2.52e-07	11086.1	4448.85	pmt-2
WBGene00019749	211.465	1.28786	0.367079	3.50842	0.000450784	0.00235619	304.774	118.156	M03A8.3
WBGene00021838	342.144	1.28641	0.260052	4.94672	7.55e-07	8.95e-06	488.748	195.541	Y54E10BL.3
WBGene00011232	33298.5	1.28615	0.142118	9.04984	1.43e-19	1.12e-17	47335.7	19261.2	pck-2
WBGene00018854	564.27	1.28391	0.30708	4.18102	2.9e-05	0.000223769	808.607	319.932	nlf-1
WBGene00019682	20131.1	1.28186	0.171366	7.48023	7.42e-14	2.96e-12	28622.7	11639.6	K12H4.7
WBGene00019047	72.857	1.28149	0.317673	4.03398	5.48e-05	0.000390507	104.803	40.911	F58E2.3
WBGene00003693	56.5211	1.28081	0.356836	3.58936	0.000331488	0.00181563	80.9374	32.1047	nhr-103
WBGene00018717	237.044	1.27863	0.345099	3.7051	0.00021131	0.00123889	339.902	134.186	F52H2.5
WBGene00017891	1082.07	1.27854	0.26505	4.82378	1.41e-06	1.56e-05	1544.09	620.044	rgl-1
WBGene00000366	2497.32	1.27694	0.247502	5.1593	2.48e-07	3.31e-06	3560.32	1434.32	cbp-1
WBGene00003040	1243.1	1.27483	0.273482	4.66145	3.14e-06	3.17e-05	1774.01	712.187	lin-59
WBGene00015922	138.543	1.27353	0.257251	4.95052	7.4e-07	8.79e-06	197.239	79.8467	C17H11.2
WBGene00009258	294.958	1.27292	0.356285	3.57275	0.00035325	0.0019133	422.996	166.919	ccdc-149
WBGene00007956	202.405	1.2724	0.330372	3.85142	0.000117434	0.000751893	289.258	115.551	trpp-9
WBGene00050944	223.02	1.27165	0.301956	4.21138	2.54e-05	0.000200188	318.403	127.636	C14A11.9
WBGene00011067	310.063	1.2706	0.315655	4.02528	5.69e-05	0.000403256	443.842	176.285	vps-11
WBGene00021590	225.632	1.27004	0.357199	3.55556	0.000377178	0.00202728	323.751	127.514	Y46D2A.2
WBGene00018286	202.265	1.26999	0.362807	3.50045	0.000464479	0.00241971	291.109	113.42	F41E6.5
WBGene00000186	868.265	1.26908	0.226055	5.61404	1.98e-08	3.29e-07	1234.58	501.952	ark-1
WBGene00011479	982.638	1.268	0.303736	4.17467	2.98e-05	0.000229077	1402.85	562.425	clc-9
WBGene00000659	87.8225	1.2676	0.466776	2.71565	0.00661457	0.0223715	127.481	48.1635	col-84
WBGene00020394	100.967	1.26519	0.414806	3.05008	0.00228781	0.00930816	145.727	56.2074	T10B5.8
WBGene00016485	104.615	1.26279	0.544367	2.31975	0.0203546	0.0556068	154.39	54.8394	meg-4
WBGene00020504	1229.8	1.26214	0.215209	5.86475	4.5e-09	8.4e-08	1744.3	715.305	svh-2
WBGene00045495	1086.96	1.25958	0.286739	4.39277	1.12e-05	9.86e-05	1547.64	626.273	F11C1.7
WBGene00000120	191.844	1.25823	0.269425	4.67006	3.01e-06	3.05e-05	272.986	110.701	aly-1
WBGene00021732	392.243	1.25755	0.252546	4.9795	6.37e-07	7.69e-06	557.656	226.83	Y49G5B.1
WBGene00000591	298.588	1.25677	0.296316	4.24132	2.22e-05	0.00017867	424.973	172.204	coh-1
WBGene00012582	65.629	1.25617	0.425242	2.95402	0.00313665	0.0121597	94.9684	36.2897	clec-8
WBGene00019434	500.022	1.25532	0.360835	3.47894	0.000503408	0.00258989	715.507	284.537	nmtn-1
WBGene00010204	97156.9	1.25479	0.194691	6.44503	1.16e-10	2.81e-09	137512	56802.1	cpr-9
WBGene00016506	105.259	1.25448	0.350208	3.58209	0.000340853	0.00185674	149.87	60.6483	abhd-5.1
WBGene00010552	113.316	1.25442	0.297627	4.21473	2.5e-05	0.000197647	161.184	65.4485	K04C1.2
WBGene00017467	80.8101	1.2538	0.368472	3.4027	0.000667243	0.00329097	116.14	45.48	F14F9.4
WBGene00022330	57.2173	1.25263	0.430764	2.90793	0.00363828	0.0136987	82.3268	32.1078	fbxa-80
WBGene00009976	389.406	1.25232	0.269312	4.65007	3.32e-06	3.33e-05	552.364	226.449	swan-2
WBGene00020938	260.813	1.25056	0.330649	3.78214	0.000155487	0.000954644	371.747	149.88	clec-218
WBGene00007391	261.944	1.2489	0.421233	2.96488	0.00302802	0.0118037	376.678	147.21	C06H2.7
WBGene00021387	249.257	1.24873	0.381945	3.26941	0.00107772	0.00494383	356.43	142.084	Y37F4.6
WBGene00006771	1692.1	1.24812	0.180918	6.89881	5.24e-12	1.55e-10	2389.97	994.232	tln-1
WBGene00017691	41511.2	1.24799	0.334111	3.73525	0.000187525	0.00111611	59198.2	23824.1	ilys-5
WBGene00010199	427.925	1.24613	0.23843	5.22639	1.73e-07	2.4e-06	605.386	250.464	bet-2
WBGene00021474	1022.42	1.24559	0.19347	6.43816	1.21e-10	2.93e-09	1444.09	600.745	dot-1.1
WBGene00004259	2159.54	1.24199	0.219481	5.65879	1.52e-08	2.59e-07	3051.46	1267.62	pyr-1
WBGene00016450	650.32	1.24094	0.180934	6.85853	6.96e-12	2.04e-10	916.937	383.704	clec-5
WBGene00009692	1275.64	1.23932	0.44431	2.7893	0.00528218	0.0186181	1837.66	713.631	F44E5.5
WBGene00010550	308.096	1.23812	0.208419	5.94053	2.84e-09	5.44e-08	434.437	181.755	K04B12.2
WBGene00019988	271.277	1.23784	0.27766	4.45812	8.27e-06	7.56e-05	384.299	158.254	R09F10.5
WBGene00015126	1623.49	1.23439	0.330179	3.73854	0.000185093	0.00110428	2307.64	939.344	B0303.4
WBGene00009430	1175.07	1.23386	0.218011	5.65963	1.52e-08	2.58e-07	1657.21	692.939	F35E12.6
WBGene00018356	550.728	1.23312	0.412337	2.99055	0.00278475	0.0109794	788.599	312.856	islo-1
WBGene00004769	231.338	1.23111	0.25379	4.8509	1.23e-06	1.38e-05	326.481	136.195	sel-12
WBGene00018960	324.801	1.23108	0.308902	3.98534	6.74e-05	0.00046619	460.733	188.868	ilcr-2
WBGene00003243	754.543	1.23068	0.271107	4.53947	5.64e-06	5.37e-05	1066.51	442.578	mig-10
WBGene00015116	601.484	1.22963	0.228212	5.38812	7.12e-08	1.06e-06	847.531	355.437	paic-1
WBGene00019018	1341.46	1.22867	0.368987	3.32985	0.000868921	0.00411464	1910.86	772.073	abts-3
WBGene00001770	79.826	1.22697	0.334034	3.6732	0.000239531	0.00137849	112.954	46.6976	gst-22
WBGene00000095	214.117	1.22662	0.310483	3.95068	7.79e-05	0.000527054	303.309	124.924	aha-1
WBGene00010658	71.976	1.22428	0.41587	2.94391	0.00324099	0.0124979	103.222	40.73	K08D8.4
WBGene00015926	1252.69	1.22348	0.255621	4.78631	1.7e-06	1.84e-05	1766.11	739.267	C17H11.6
WBGene00010507	4498.01	1.22342	0.246502	4.9631	6.94e-07	8.3e-06	6340.92	2655.09	K02E2.6
WBGene00001441	1566.02	1.22261	0.190152	6.42967	1.28e-10	3.08e-09	2200.37	931.666	fkh-9
WBGene00004106	63.2141	1.22219	0.404812	3.01915	0.00253488	0.010131	90.0361	36.392	pqn-15
WBGene00001493	401.306	1.2202	0.223242	5.46583	4.61e-08	7.12e-07	564.865	237.748	frm-7
WBGene00013539	65.5404	1.22	0.362843	3.36234	0.000772848	0.00372852	92.8247	38.2561	Y73F8A.35
WBGene00003045	805.978	1.21788	0.278622	4.37108	1.24e-05	0.000107415	1137.15	474.807	lir-2
WBGene00004317	997.981	1.21772	0.315923	3.85447	0.000115979	0.000743836	1411.19	584.771	rbg-1
WBGene00003564	2770.87	1.21761	0.28088	4.33499	1.46e-05	0.00012387	3909.59	1632.15	ncs-2
WBGene00000403	13901.1	1.21723	0.221633	5.4921	3.97e-08	6.24e-07	19546.6	8255.5	casy-1
WBGene00015352	292.483	1.21577	0.379324	3.2051	0.00135015	0.00600119	415.657	169.31	C02F5.12
WBGene00013531	2518.03	1.21346	0.245267	4.94751	7.52e-07	8.92e-06	3542.33	1493.72	Y73F8A.26
WBGene00016643	1448.81	1.21344	0.300911	4.03255	5.52e-05	0.000392595	2044.76	852.865	vps-45
WBGene00016728	153.06	1.21251	0.241442	5.02194	5.12e-07	6.32e-06	215.188	90.9322	C46H11.2
WBGene00004438	11887.8	1.21219	0.248424	4.87952	1.06e-06	1.22e-05	16722.6	7053.05	rpl-25.1
WBGene00012947	174.013	1.21132	0.289093	4.19006	2.79e-05	0.000216535	245.61	102.417	Y47H9C.1
WBGene00010757	118.118	1.20995	0.300861	4.02162	5.78e-05	0.000408346	166.876	69.3593	pad-2
WBGene00017475	1241.13	1.20971	0.296232	4.08366	4.43e-05	0.000324434	1749.69	732.568	F14H12.8
WBGene00018622	166.355	1.20882	0.340545	3.54967	0.000385716	0.00206615	235.084	97.6249	nhr-190
WBGene00010488	1163.62	1.20763	0.26261	4.59857	4.25e-06	4.17e-05	1636.57	690.668	endu-1
WBGene00020340	781.942	1.20759	0.181601	6.6497	2.94e-11	7.74e-10	1095.45	468.43	T08B1.1
WBGene00021394	724.051	1.2067	0.303916	3.97049	7.17e-05	0.000492445	1020.83	427.271	Y38C1AA.1
WBGene00010674	106.682	1.20661	0.350792	3.43966	0.000582447	0.00293372	150.711	62.6541	K08E7.6
WBGene00018375	72.3779	1.20576	0.328493	3.67056	0.000242015	0.00139056	102.365	42.3904	F43C9.1
WBGene00000908	268.995	1.20518	0.2722	4.42757	9.53e-06	8.57e-05	378.312	159.678	daf-12
WBGene00000981	403.757	1.20389	0.192552	6.25228	4.04e-10	8.99e-09	565.489	242.025	dhs-18
WBGene00016710	211.435	1.20358	0.252064	4.77491	1.8e-06	1.94e-05	297.442	125.428	fbxc-52
WBGene00015801	230.507	1.20188	0.338506	3.55055	0.000384424	0.00206097	325.7	135.315	C15H9.5
WBGene00044070	246.583	1.20143	0.387851	3.09765	0.00195065	0.0081262	349.232	143.934	set-18
WBGene00015935	1908.38	1.19997	0.252105	4.7598	1.94e-06	2.07e-05	2677.87	1138.9	C17H12.10
WBGene00000071	324.044	1.1997	0.271203	4.42362	9.71e-06	8.7e-05	455.415	192.674	acy-4
WBGene00019862	144.039	1.19834	0.293364	4.08482	4.41e-05	0.000323245	203.112	84.9655	nrde-3
WBGene00010128	478.416	1.19831	0.214324	5.59112	2.26e-08	3.72e-07	670.002	286.83	F55G11.8
WBGene00023395	62.6942	1.1952	0.350997	3.40516	0.000661264	0.00326657	88.2122	37.1763	Y82E9BL.9
WBGene00001592	191.594	1.19345	0.270413	4.41343	1.02e-05	9.07e-05	269.422	113.765	glc-2
WBGene00008596	78.9735	1.19315	0.392493	3.03992	0.0023664	0.00956639	112.129	45.8182	clec-54
WBGene00004126	424.918	1.19287	0.222157	5.3695	7.9e-08	1.17e-06	593.678	256.159	pqn-39
WBGene00013216	841.421	1.19203	0.24301	4.90526	9.33e-07	1.09e-05	1178.08	504.764	Y54G11A.7
WBGene00001994	1774.17	1.18976	0.248535	4.78708	1.69e-06	1.83e-05	2483.12	1065.22	hpk-1
WBGene00002889	691.313	1.18962	0.235135	5.05928	4.21e-07	5.32e-06	967.958	414.667	let-765
WBGene00002124	53.8469	1.18955	0.40856	2.91157	0.00359614	0.0135748	76.8484	30.8454	inx-2
WBGene00021831	1471.46	1.18945	0.286008	4.15881	3.2e-05	0.000243313	2064.66	878.258	Y54E10A.11
WBGene00044355	93.3253	1.18912	0.339374	3.50385	0.000458589	0.00239238	130.998	55.6525	ZK563.7
WBGene00010334	53.8715	1.18602	0.31635	3.74907	0.000177491	0.00106899	75.3592	32.3837	del-5
WBGene00011633	73.6703	1.18562	0.377251	3.14279	0.00167346	0.00716494	103.91	43.4306	T09A5.4
WBGene00012144	1262.13	1.18346	0.293452	4.0329	5.51e-05	0.000392153	1770.07	754.177	lgmn-1
WBGene00001169	11772	1.18335	0.272441	4.34352	1.4e-05	0.000119745	16482.4	7061.67	eef-1A.2
WBGene00022501	341.802	1.18267	0.270659	4.36962	1.24e-05	0.000108041	477.633	205.971	ZC8.6
WBGene00020058	711.287	1.18233	0.159201	7.42662	1.11e-13	4.29e-12	989.941	432.633	R13D11.4
WBGene00018369	296.166	1.18072	0.361228	3.26864	0.00108066	0.00495296	417.024	175.307	mig-39
WBGene00009740	4792.74	1.18024	0.198001	5.96079	2.51e-09	4.85e-08	6679.57	2905.91	F45H10.3
WBGene00017974	232.213	1.17976	0.282435	4.17711	2.95e-05	0.000227277	324.856	139.57	vps-41
WBGene00006811	1039.38	1.17964	0.376834	3.13039	0.00174571	0.00741236	1465.94	612.81	unc-79
WBGene00012875	1376.63	1.17904	0.176431	6.68275	2.34e-11	6.3e-10	1916.46	836.808	Y45F10B.13
WBGene00020307	197.456	1.17873	0.269091	4.38041	1.18e-05	0.000103486	275.734	119.178	T07D3.4
WBGene00008607	2017.63	1.17862	0.29843	3.94941	7.83e-05	0.000529463	2826.94	1208.32	F09B12.3
WBGene00009803	670.868	1.17821	0.205639	5.7295	1.01e-08	1.78e-07	934.76	406.976	F47B8.2
WBGene00008595	1362.84	1.17725	0.23061	5.10494	3.31e-07	4.29e-06	1900.66	825.032	clec-56
WBGene00018987	207.167	1.17652	0.332488	3.53854	0.00040235	0.00214315	290.587	123.747	lgl-1
WBGene00001745	9660.33	1.17502	0.371719	3.16105	0.00157202	0.00680732	13609.7	5710.93	gsa-1
WBGene00004507	302.496	1.17245	0.291307	4.0248	5.7e-05	0.000403781	422.895	182.097	rpy-1
WBGene00015861	137.18	1.17162	0.354455	3.30542	0.00094834	0.00443431	192.366	81.993	C16D9.6
WBGene00004020	733.3	1.17038	0.175854	6.65543	2.82e-11	7.47e-10	1019.13	447.474	pho-1
WBGene00018989	115.402	1.16856	0.361329	3.23406	0.00122042	0.00550319	162.216	68.5877	F56F11.2
WBGene00020861	695.51	1.16731	0.388473	3.00487	0.00265691	0.0105429	979.386	411.634	T27E4.1
WBGene00006342	312.525	1.16708	0.31073	3.75592	0.000172707	0.00104516	436.57	188.48	sup-37
WBGene00004255	58.4937	1.16704	0.483309	2.4147	0.0157483	0.0451678	83.3906	33.5969	epac-1
WBGene00007453	66.9223	1.16499	0.408953	2.84871	0.0043897	0.0159797	94.6148	39.2297	fbxa-98
WBGene00015050	266.598	1.16288	0.226435	5.13561	2.81e-07	3.71e-06	370.697	162.499	clec-51
WBGene00021319	330.812	1.16277	0.286031	4.06517	4.8e-05	0.000348046	460.874	200.751	Y34B4A.2
WBGene00019729	93.9755	1.16247	0.332112	3.50024	0.000464836	0.00242031	131.826	56.125	M02D8.3
WBGene00019294	1546.66	1.16135	0.209285	5.54912	2.87e-08	4.63e-07	2147.01	946.301	K02A6.3
WBGene00003477	224.805	1.15964	0.216696	5.35148	8.72e-08	1.28e-06	312.509	137.101	mtm-5
WBGene00000708	1820.01	1.15887	0.318587	3.63752	0.000275277	0.00155393	2543.15	1096.88	col-135
WBGene00022858	662.463	1.15881	0.24204	4.7877	1.69e-06	1.83e-05	920.769	404.157	ZK1193.2
WBGene00018710	1376.83	1.15752	0.236092	4.90282	9.45e-07	1.09e-05	1912.05	841.612	F52G3.1
WBGene00002040	346.662	1.15742	0.249451	4.63987	3.49e-06	3.48e-05	482.015	211.309	hum-7
WBGene00010493	97.9328	1.15531	0.429409	2.69046	0.00713529	0.0237726	138.656	57.2097	meg-2
WBGene00017861	503.708	1.15377	0.249816	4.61846	3.87e-06	3.82e-05	700.034	307.382	F27D9.2
WBGene00001468	65.9047	1.15359	0.402286	2.86758	0.00413621	0.0152086	92.9703	38.8391	flr-4
WBGene00017429	208.344	1.15262	0.287207	4.01321	5.99e-05	0.000420801	290.368	126.32	F13D11.4
WBGene00007282	268.483	1.15106	0.259628	4.43349	9.27e-06	8.37e-05	372.808	164.159	clec-223
WBGene00003999	50.979	1.15028	0.517291	2.22365	0.0261718	0.0679773	73.1688	28.7892	pgp-5
WBGene00015064	1783.39	1.14786	0.220216	5.21243	1.86e-07	2.56e-06	2469.71	1097.07	B0228.7
WBGene00009651	111.225	1.14762	0.433767	2.6457	0.00815218	0.0265365	157.202	65.2481	F43D2.2
WBGene00014261	2096.37	1.14709	0.271904	4.21874	2.46e-05	0.000194573	2911.33	1281.41	shk-1
WBGene00020516	1449.02	1.14414	0.177451	6.44765	1.14e-10	2.77e-09	2001.85	896.19	T15B7.1
WBGene00235291	1839.47	1.1432	0.244651	4.67276	2.97e-06	3.02e-05	2548.85	1130.09	C01G5.25
WBGene00007602	251.58	1.1424	0.299022	3.82044	0.000133214	0.000838228	349.116	154.044	C15C6.3
WBGene00007810	167.66	1.14214	0.307589	3.7132	0.000204657	0.00120434	233.651	101.669	C29F7.1
WBGene00010873	158.086	1.14193	0.304256	3.75318	0.000174606	0.00105464	219.808	96.3634	trpa-2
WBGene00012478	1114.99	1.14143	0.275481	4.14342	3.42e-05	0.000257966	1546.3	683.678	mxt-1
WBGene00015684	1220.93	1.14141	0.148954	7.66283	1.82e-14	7.81e-13	1683.91	757.954	C10G8.8
WBGene00019225	250.022	1.14064	0.228122	5.00011	5.73e-07	7e-06	345.484	154.559	bgal-2
WBGene00013876	50.9533	1.14042	0.367385	3.10414	0.0019083	0.00798661	71.485	30.4215	ceh-74
WBGene00018643	56.0037	1.13986	0.42782	2.66434	0.00771388	0.0253664	78.6859	33.3215	drd-50
WBGene00011198	819.987	1.13973	0.314457	3.62444	0.000289586	0.0016212	1140.07	499.909	R10E4.1
WBGene00003014	222.058	1.13576	0.362701	3.13141	0.00173972	0.00739187	309.927	134.19	lin-28
WBGene00020981	92.6853	1.13503	0.257304	4.41127	1.03e-05	9.15e-05	128.57	56.8011	W03D2.6
WBGene00022608	198.702	1.13466	0.406001	2.79472	0.00519452	0.0183602	278.337	119.066	madf-9
WBGene00000478	434.123	1.13434	0.225815	5.0233	5.08e-07	6.28e-06	599.871	268.376	cfz-2
WBGene00017571	395.21	1.13394	0.284054	3.99199	6.55e-05	0.000455283	547.406	243.014	jmjd-3.1
WBGene00000238	178.345	1.13344	0.253951	4.46324	8.07e-06	7.41e-05	246.118	110.573	bar-1
WBGene00018018	1084.69	1.13322	0.249838	4.53582	5.74e-06	5.45e-05	1499.89	669.48	F33G12.6
WBGene00019827	619.936	1.13002	0.184793	6.11507	9.65e-10	2.02e-08	853.37	386.501	mop-25.1
WBGene00007394	115.517	1.1286	0.288303	3.91462	9.05e-05	0.000602293	159.835	71.198	C06H5.6
WBGene00003637	598.391	1.1279	0.361074	3.12373	0.00178577	0.00756044	832.74	364.042	nhr-47
WBGene00012923	81.4675	1.12767	0.433591	2.60076	0.00930168	0.0295536	114.263	48.6724	fbxa-128
WBGene00007691	85.0244	1.12639	0.336463	3.34772	0.00081479	0.00390014	118.45	51.599	cest-8
WBGene00017950	425.041	1.12634	0.280474	4.01584	5.92e-05	0.000417094	587.478	262.605	F31E3.2
WBGene00003149	312.835	1.1253	0.224081	5.02183	5.12e-07	6.32e-06	431.088	194.582	mbk-1
WBGene00004732	5534.27	1.1236	0.392203	2.86483	0.00417229	0.0153234	7724.19	3344.34	sax-7
WBGene00045237	444.371	1.12351	0.253901	4.425	9.64e-06	8.66e-05	613.012	275.73	mrt-1
WBGene00012252	203.779	1.12198	0.307704	3.6463	0.000266048	0.00150856	282.731	124.828	W04E12.7
WBGene00022868	213.086	1.12176	0.323604	3.46647	0.000527342	0.00269767	295.993	130.18	ZK1240.3
WBGene00023485	275.193	1.12094	0.268839	4.16957	3.05e-05	0.000232948	380.53	169.856	ttr-49
WBGene00004375	909.92	1.12084	0.249829	4.48643	7.24e-06	6.72e-05	1254.23	565.608	rme-4
WBGene00008477	282.923	1.12068	0.455178	2.46206	0.0138141	0.0406395	397.79	168.056	clec-17
WBGene00001915	13711.9	1.12035	0.268333	4.17523	2.98e-05	0.000228701	18931.2	8492.59	his-41
WBGene00013520	279.856	1.12026	0.29554	3.79056	0.000150307	0.000928852	387.018	172.695	best-21
WBGene00015499	332.58	1.12024	0.257321	4.35346	1.34e-05	0.000115062	459.551	205.609	ints-1
WBGene00015437	181.729	1.11987	0.317452	3.52767	0.000419229	0.00221566	251.725	111.733	scrm-3
WBGene00018747	75.1133	1.11908	0.347228	3.2229	0.001269	0.00569116	104.446	45.781	F53C3.3
WBGene00009292	50.7093	1.11904	0.419165	2.66969	0.00759208	0.0250092	71.2035	30.2151	F31D4.5
WBGene00011531	457.04	1.11846	0.263084	4.25135	2.12e-05	0.000171503	629.955	284.125	rsbp-1
WBGene00015768	80.8477	1.11835	0.337767	3.31102	0.000929581	0.00436037	112.481	49.2141	C14C11.4
WBGene00013730	421.274	1.1183	0.226456	4.93827	7.88e-07	9.3e-06	579.966	262.581	sql-1
WBGene00011468	63.7731	1.11816	0.323462	3.45685	0.000546521	0.0027808	88.5796	38.9666	T05C12.4
WBGene00010774	106.457	1.11634	0.410668	2.71836	0.00656072	0.022225	148.47	64.4438	shc-3
WBGene00003649	88.08	1.1161	0.401686	2.77854	0.00546035	0.0191395	122.662	53.4976	nhr-59
WBGene00021167	116.715	1.11549	0.367006	3.03943	0.00237023	0.00957983	162.533	70.8968	cyp-32B1
WBGene00000161	736.825	1.11492	0.254965	4.37285	1.23e-05	0.000106695	1014.6	459.051	apa-2
WBGene00015052	311.598	1.11419	0.35329	3.15375	0.00161189	0.00694354	432.129	191.067	clec-52
WBGene00008229	710.742	1.11254	0.183723	6.0555	1.4e-09	2.83e-08	975.426	446.058	C50F4.1
WBGene00015344	2110.57	1.11192	0.236499	4.70158	2.58e-06	2.66e-05	2902.32	1318.82	nra-4
WBGene00000068	960.623	1.11091	0.393851	2.82064	0.00479277	0.0171801	1336.74	584.505	acy-1
WBGene00018061	275.031	1.11081	0.274531	4.0462	5.21e-05	0.000372777	378.378	171.684	arrd-19
WBGene00007227	1817.53	1.11046	0.270777	4.10103	4.11e-05	0.000303716	2504.81	1130.26	C01G6.5
WBGene00020496	426.423	1.10996	0.278079	3.99154	6.56e-05	0.000455661	587.637	265.208	spat-3
WBGene00008624	2585.62	1.10491	0.225334	4.90342	9.42e-07	1.09e-05	3548.53	1622.7	crld-1
WBGene00019064	655.74	1.10457	0.237508	4.65064	3.31e-06	3.33e-05	901.126	410.354	myo-5
WBGene00015885	191.416	1.10124	0.375089	2.93595	0.00332523	0.0127527	265.433	117.4	fbxa-65
WBGene00004883	233.62	1.10069	0.357452	3.07926	0.00207515	0.00856403	323.731	143.509	smg-5
WBGene00003582	585.182	1.10034	0.267925	4.10691	4.01e-05	0.000297126	804.517	365.846	dcap-2
WBGene00000962	5661.97	1.09953	0.17619	6.24058	4.36e-10	9.61e-09	7745.64	3578.3	dhc-1
WBGene00019854	95.0839	1.09888	0.292527	3.7565	0.000172306	0.0010434	131.369	58.7988	R03H10.1
WBGene00018238	659.021	1.09847	0.224866	4.88498	1.03e-06	1.19e-05	902.439	415.604	F40F4.7
WBGene00012980	712.466	1.09837	0.249758	4.39772	1.09e-05	9.66e-05	977.579	447.353	efhd-1
WBGene00044481	189.716	1.09772	0.281625	3.8978	9.71e-05	0.000639626	260.933	118.499	ZK185.5
WBGene00006776	1285.57	1.0977	0.259377	4.23206	2.32e-05	0.000185337	1764.87	806.264	unc-40
WBGene00002348	1848.78	1.09742	0.217921	5.03588	4.76e-07	5.95e-06	2532.17	1165.39	myo-1
WBGene00022805	415.554	1.09737	0.209316	5.24265	1.58e-07	2.22e-06	568.647	262.461	nhr-256
WBGene00016418	1077.82	1.0967	0.219667	4.99256	5.96e-07	7.24e-06	1475.31	680.336	hpo-27
WBGene00004728	1011.73	1.09602	0.235085	4.66224	3.13e-06	3.16e-05	1386.37	637.093	sax-2
WBGene00020214	149.355	1.09533	0.308107	3.55505	0.000377914	0.00203066	205.846	92.8642	attf-5
WBGene00022861	459.616	1.09468	0.28603	3.82716	0.000129633	0.00081895	631.799	287.432	dve-1
WBGene00002044	206.684	1.09444	0.282186	3.87845	0.000105126	0.0006844	283.161	130.208	hyl-2
WBGene00001489	539.461	1.09299	0.208933	5.23127	1.68e-07	2.34e-06	737.872	341.05	frm-2
WBGene00007565	1938.1	1.09186	0.226043	4.83033	1.36e-06	1.51e-05	2652.39	1223.82	clec-48
WBGene00018206	330.916	1.09004	0.27346	3.98611	6.72e-05	0.000465181	454.424	207.408	ugt-61
WBGene00017417	448.365	1.08999	0.285524	3.81751	0.000134804	0.000846832	615.296	281.434	F13B6.2
WBGene00016210	3810.55	1.08974	0.185938	5.86079	4.61e-09	8.58e-08	5202.8	2418.3	C29F5.1
WBGene00006772	908.181	1.08908	0.332952	3.27098	0.00107174	0.0049216	1250.79	565.572	unc-36
WBGene00000548	1674.21	1.08882	0.238146	4.57207	4.83e-06	4.67e-05	2291.3	1057.11	clr-1
WBGene00006603	1133.22	1.08844	0.156424	6.95827	3.44e-12	1.04e-10	1545.41	721.038	tps-2
WBGene00007592	365.874	1.0882	0.263678	4.127	3.68e-05	0.000275011	502.008	229.739	C14H10.2
WBGene00010711	99.6991	1.08787	0.26677	4.07795	4.54e-05	0.000331742	136.435	62.9627	K09B11.4
WBGene00001080	1270.57	1.08714	0.254511	4.2715	1.94e-05	0.00015874	1739.16	801.986	dpy-21
WBGene00007284	620.601	1.08659	0.20144	5.39413	6.89e-08	1.03e-06	846.485	394.716	C03H12.1
WBGene00000088	92.0005	1.08605	0.309345	3.51081	0.000446749	0.00233961	126.662	57.3388	aex-5
WBGene00007771	67.2326	1.08548	0.353353	3.07194	0.00212671	0.0087483	92.6897	41.7756	C27C12.1
WBGene00004833	140.727	1.08512	0.307351	3.53055	0.000414691	0.00219595	194.071	87.382	sls-2.1
WBGene00013167	50.059	1.08371	0.381972	2.83714	0.00455201	0.0164632	69.4517	30.6662	Y53F4B.21
WBGene00018646	57.6231	1.0833	0.392617	2.75918	0.00579462	0.0200776	80.097	35.1492	mul-1
WBGene00000027	68.8575	1.08252	0.387168	2.79599	0.00517417	0.0183122	95.0943	42.6207	abu-4
WBGene00006589	1308.78	1.08196	0.183334	5.90157	3.6e-09	6.79e-08	1784.12	833.434	tnt-4
WBGene00045308	250.695	1.08165	0.200327	5.39943	6.69e-08	1e-06	341.342	160.049	C37H5.14
WBGene00008741	7130.57	1.08136	0.258983	4.17541	2.97e-05	0.000228613	9753.94	4507.2	ctsa-1.2
WBGene00000511	186.32	1.081	0.245495	4.40334	1.07e-05	9.44e-05	254.57	118.069	ckb-1
WBGene00009201	506.41	1.0803	0.293519	3.68053	0.000232753	0.00134467	693.511	319.309	F28C1.3
WBGene00015713	754.912	1.07919	0.247622	4.3582	1.31e-05	0.000112955	1031.06	478.768	C12D12.1
WBGene00009025	148.688	1.07898	0.369595	2.91936	0.0035075	0.0133066	205.259	92.1166	phf-34
WBGene00012416	156.22	1.07881	0.326001	3.30922	0.000935559	0.00438207	215.007	97.4331	Y7A9A.1
WBGene00019522	102.393	1.07857	0.278801	3.86861	0.000109457	0.000707743	139.739	65.0474	K08B12.3
WBGene00012911	249.537	1.07813	0.265411	4.0621	4.86e-05	0.000351978	341.639	157.435	acl-7
WBGene00000412	117.272	1.07687	0.383826	2.80562	0.00502197	0.0178534	161.514	73.0301	cdr-1
WBGene00044073	152.404	1.07682	0.336692	3.19824	0.00138271	0.00611827	209.693	95.1138	tag-244
WBGene00014047	53.4208	1.07609	0.485048	2.21853	0.0265189	0.0687752	74.4503	32.3914	clec-61
WBGene00020050	130.432	1.07524	0.308325	3.48734	0.000487846	0.00251769	179.084	81.7802	R13A5.7
WBGene00235310	67.9612	1.07512	0.356329	3.01721	0.00255115	0.0101853	93.628	42.2944	R02D1.2
WBGene00000786	13197.8	1.07465	0.2612	4.11429	3.88e-05	0.000288453	18028.5	8367.17	cpr-6
WBGene00001187	698.649	1.07447	0.273866	3.92333	8.73e-05	0.000583791	954.856	442.443	egl-19
WBGene00007976	137.54	1.07399	0.249661	4.3018	1.69e-05	0.000141436	187.595	87.4847	C36B1.9
WBGene00007007	435.159	1.07286	0.215429	4.98012	6.35e-07	7.67e-06	592.867	277.452	mak-2
WBGene00003617	86.9689	1.07177	0.32265	3.32178	0.000894453	0.00421766	118.669	55.269	nhr-18
WBGene00016576	1059.73	1.07161	0.208323	5.14396	2.69e-07	3.58e-06	1442.29	677.174	lido-9
WBGene00009691	1793.36	1.07153	0.573288	1.86909	0.0616108	0.1339	2543.65	1043.07	F44E5.4
WBGene00004310	828.804	1.07143	0.286628	3.73805	0.000185455	0.00110594	1132.29	525.315	ras-1
WBGene00008692	412.94	1.07065	0.189084	5.66231	1.49e-08	2.55e-07	561.434	264.446	scav-4
WBGene00044402	59.3078	1.07044	0.383104	2.79412	0.00520417	0.0183909	81.7809	36.8347	Y82E9BL.18
WBGene00006368	108.558	1.06982	0.302362	3.53821	0.00040285	0.002145	148.008	69.1078	sym-3
WBGene00016788	1724.3	1.06935	0.247811	4.3152	1.59e-05	0.000133904	2350.39	1098.22	C49G7.10
WBGene00021328	761.353	1.06872	0.305957	3.49306	0.000477527	0.00247448	1041.32	481.386	npr-23
WBGene00016046	98.944	1.06814	0.311555	3.4284	0.000607149	0.00303798	135.594	62.2936	C24B5.4
WBGene00044538	94.1534	1.06755	0.358641	2.97664	0.00291422	0.0114069	129.568	58.7383	T09D3.8
WBGene00004829	419.427	1.06684	0.286862	3.71899	0.000200023	0.00118129	572.522	266.332	sli-1
WBGene00012280	85.7863	1.06672	0.348397	3.0618	0.0022001	0.00901309	118.013	53.5591	W05E10.1
WBGene00015335	399.392	1.06615	0.283745	3.75743	0.000171665	0.00104051	546.051	252.734	acdh-6
WBGene00015390	225.921	1.065	0.284803	3.73942	0.000184446	0.0011018	308.72	143.122	C03F11.4
WBGene00004423	46521	1.06473	0.292229	3.6435	0.000268959	0.00152188	63530.7	29511.2	rpl-11.2
WBGene00022836	7661.36	1.06449	0.289	3.68337	0.000230174	0.00133261	10458.9	4863.84	ZK973.11
WBGene00007667	72.9743	1.06443	0.452291	2.35342	0.0186015	0.0517003	101.011	44.9376	fbxa-97
WBGene00015981	306.44	1.06373	0.246858	4.30907	1.64e-05	0.000137347	416.916	195.963	elt-7
WBGene00018184	90.4244	1.06312	0.367891	2.88976	0.0038553	0.014353	124.652	56.1971	F38E9.1
WBGene00022644	4901.81	1.06255	0.237753	4.46912	7.85e-06	7.23e-05	6669.44	3134.17	dod-19
WBGene00018193	610.554	1.06252	0.188969	5.62271	1.88e-08	3.16e-07	829.101	392.008	F39C12.1
WBGene00016965	560.301	1.06206	0.240083	4.42375	9.7e-06	8.69e-05	762.09	358.513	C56C10.9
WBGene00003696	97.1651	1.06181	0.323824	3.27896	0.0010419	0.00480435	132.355	61.9752	nhr-106
WBGene00044041	57.9705	1.0615	0.358499	2.96095	0.00306694	0.0119309	79.1356	36.8054	F57G9.6
WBGene00000216	23362.2	1.06121	0.182837	5.80411	6.47e-09	1.18e-07	31696.3	15028.1	asp-3
WBGene00003970	464.678	1.06102	0.327047	3.24424	0.00117764	0.00533033	635.855	293.501	pek-1
WBGene00009679	228.74	1.06017	0.250791	4.22732	2.36e-05	0.000188243	310.53	146.95	F44D12.2
WBGene00006588	2689.16	1.05981	0.220753	4.8009	1.58e-06	1.72e-05	3653.21	1725.12	tnt-3
WBGene00015364	131.907	1.05959	0.360029	2.94307	0.0032498	0.0125242	180.808	83.0062	npr-19
WBGene00006876	5283.27	1.0588	0.243334	4.35125	1.35e-05	0.000115807	7183.29	3383.26	vab-10
WBGene00021339	74.1121	1.05827	0.386105	2.7409	0.0061272	0.0210075	102.254	45.9705	Y34F4.4
WBGene00016172	306.983	1.05823	0.269261	3.93014	8.49e-05	0.000569504	418.203	195.762	C27H5.2
WBGene00008892	84.4873	1.0582	0.427359	2.47614	0.0132812	0.0393586	117.034	51.9404	clec-246
WBGene00017010	328.508	1.058	0.322963	3.27592	0.00105317	0.00485157	449.084	207.933	D1007.15
WBGene00017240	458.395	1.05645	0.284446	3.71407	0.000203949	0.00120092	624.471	292.32	calu-2
WBGene00020889	112.18	1.05616	0.333297	3.16883	0.00153051	0.0066549	153.74	70.6197	T28C12.2
WBGene00018037	449.356	1.05603	0.217583	4.85347	1.21e-06	1.37e-05	609.388	289.325	chtl-1
WBGene00022735	69.9895	1.05593	0.42368	2.49227	0.0126929	0.0379589	96.5537	43.4253	ZK418.6
WBGene00021316	747.525	1.05575	0.284282	3.71374	0.000204218	0.00120213	1018.87	476.185	Y32H12A.8
WBGene00003626	229.428	1.05551	0.243071	4.34239	1.41e-05	0.000120251	311.27	147.586	nhr-32
WBGene00005008	136.199	1.05452	0.328569	3.20943	0.00132998	0.00592545	185.613	86.7838	spr-3
WBGene00011820	95.7692	1.05441	0.320757	3.28727	0.00101164	0.004683	130.994	60.5445	T18D3.1
WBGene00016535	308.597	1.05409	0.22658	4.65219	3.28e-06	3.31e-05	418.412	198.781	C39D10.8
WBGene00000964	272.367	1.05391	0.255789	4.12023	3.79e-05	0.000282226	370.471	174.263	dhp-2
WBGene00044903	93.3375	1.05362	0.434206	2.42653	0.0152438	0.0440134	128.449	58.2257	K03H1.13
WBGene00008923	194.256	1.05317	0.314926	3.34417	0.000825277	0.00393942	264.899	123.613	F17C11.12
WBGene00015743	1185.5	1.0531	0.295107	3.56855	0.000358967	0.00194149	1614.62	756.376	soap-1
WBGene00007133	50.4966	1.05235	0.415209	2.53451	0.0112606	0.0345015	69.9121	31.0812	B0284.3
WBGene00019473	119.101	1.05229	0.402194	2.61638	0.00888687	0.0284452	163.876	74.3254	cyp-35A5
WBGene00008954	153.532	1.04994	0.273662	3.83664	0.000124728	0.000792182	208.961	98.1026	F19C6.5
WBGene00020897	86.6037	1.04878	0.332122	3.15782	0.00158955	0.00686755	118.41	54.7977	del-10
WBGene00016559	281.809	1.04788	0.317978	3.29545	0.00098263	0.004571	384.282	179.335	C41A3.2
WBGene00020191	105.918	1.04728	0.330669	3.16715	0.0015394	0.00668738	144.023	67.8136	clec-53
WBGene00018265	219.29	1.04644	0.316053	3.31096	0.000929772	0.00436037	298.112	140.467	nhr-182
WBGene00020596	340.398	1.0463	0.2532	4.13229	3.59e-05	0.000269713	461.387	219.41	oga-1
WBGene00018195	476.631	1.0462	0.302805	3.45503	0.000550231	0.00279668	648.548	304.714	btb-16
WBGene00017591	11001.3	1.04548	0.260246	4.01728	5.89e-05	0.000414718	14927.5	7075.04	nspg-10
WBGene00020502	185.86	1.0454	0.434066	2.40838	0.0160233	0.0457836	255.727	115.994	T14B4.8
WBGene00018985	4382.54	1.04531	0.325335	3.21301	0.00131351	0.00586031	5971.82	2793.26	F56F10.2
WBGene00003555	98.5096	1.04493	0.342215	3.05343	0.00226238	0.00922444	134.692	62.327	nas-39
WBGene00011486	59.233	1.04474	0.417751	2.50087	0.0123888	0.0372162	81.8588	36.6072	T05E12.3
WBGene00003068	819.633	1.04454	0.193869	5.38784	7.13e-08	1.06e-06	1107.85	531.412	lrk-1
WBGene00021869	1902.21	1.04435	0.164375	6.35348	2.11e-10	4.92e-09	2569.68	1234.75	vrp-1
WBGene00003410	710.89	1.04327	0.272124	3.83381	0.000126174	0.000800295	965.395	456.385	mrp-4
WBGene00009479	1064.37	1.0432	0.297934	3.50145	0.000462726	0.00241131	1447.31	681.431	fcp-1
WBGene00020906	102.009	1.04305	0.268437	3.88563	0.000102064	0.00066718	137.853	66.1644	T28H11.8
WBGene00008444	100.874	1.0422	0.309504	3.36731	0.000759055	0.00367131	136.992	64.7566	tbc-14
WBGene00006862	129.691	1.04207	0.30164	3.45466	0.000550977	0.00279834	175.924	83.4586	pnk-4
WBGene00004112	1519.11	1.04205	0.254018	4.10228	4.09e-05	0.000302311	2058.95	979.259	pqn-22
WBGene00003003	135.111	1.04163	0.410132	2.53975	0.0110931	0.0340872	185.266	84.9552	lin-14
WBGene00020280	1067.22	1.04148	0.242751	4.29031	1.78e-05	0.000147334	1445.06	689.373	T06A1.5
WBGene00020883	229.969	1.04124	0.308855	3.37128	0.000748193	0.00362432	313.095	146.843	fbxa-64
WBGene00009888	4927.18	1.0408	0.172395	6.03726	1.57e-09	3.13e-08	6651.94	3202.42	F49E2.5
WBGene00017894	87.4571	1.0402	0.394352	2.63774	0.00834617	0.0270613	119.923	54.9915	F28B12.1
WBGene00017592	216.866	1.04019	0.238504	4.3613	1.29e-05	0.000111557	293.263	140.47	F19C7.2
WBGene00019803	889.669	1.04014	0.212859	4.88652	1.03e-06	1.18e-05	1202.71	576.624	PDB1.1
WBGene00001149	2168.88	1.03997	0.159751	6.50998	7.52e-11	1.88e-09	2925.73	1412.02	bcat-1
WBGene00007680	63.6984	1.03975	0.342889	3.03233	0.00242677	0.00975435	87.2334	40.1634	maa-1
WBGene00020258	162.707	1.03861	0.239983	4.32784	1.51e-05	0.000127485	220.357	105.057	T05E7.1
WBGene00006388	97.4208	1.03844	0.336235	3.08844	0.0020121	0.00835107	132.14	62.7013	taf-7.1
WBGene00010649	247.636	1.03837	0.310217	3.34723	0.000816238	0.0039051	336.943	158.328	K08C7.7
WBGene00015130	897.764	1.03733	0.259383	3.99922	6.36e-05	0.000443233	1215.88	579.653	vps-33.1
WBGene00006832	174.1	1.03702	0.30803	3.3666	0.000761006	0.00367981	237.05	111.151	unc-105
WBGene00018885	728.744	1.03696	0.280819	3.69262	0.000221956	0.00129371	987.572	469.916	drd-5
WBGene00009975	2067.45	1.0364	0.266008	3.89613	9.77e-05	0.00064271	2799.68	1335.22	F53C11.5
WBGene00001091	154.562	1.03637	0.310139	3.34163	0.000832866	0.00396965	209.758	99.3661	drh-2
WBGene00015813	1548.14	1.03603	0.259086	3.99878	6.37e-05	0.000443881	2096.07	1000.21	thoc-2
WBGene00020382	1417.46	1.03535	0.178637	5.79581	6.8e-09	1.23e-07	1910.66	924.271	T09B4.8
WBGene00019367	64.21	1.03532	0.441902	2.34288	0.0191357	0.0528473	88.2907	40.1293	K03H6.1
WBGene00003930	1526.71	1.0345	0.196402	5.26727	1.38e-07	1.96e-06	2059.72	993.708	pat-3
WBGene00022500	3271.41	1.03375	0.236228	4.37607	1.21e-05	0.000105275	4420.46	2122.36	lfi-1
WBGene00017131	74.7338	1.03307	0.301183	3.43004	0.000603498	0.00302131	101.54	47.9275	E04F6.15
WBGene00020491	126.65	1.03298	0.236688	4.3643	1.28e-05	0.000110248	170.752	82.5468	T13G4.4
WBGene00001574	2671.71	1.03223	0.327662	3.15029	0.00163106	0.00701495	3630.31	1713.11	gei-17
WBGene00018703	254.518	1.03222	0.287656	3.58836	0.000332759	0.00182049	344.746	164.289	sec-3
WBGene00017427	112.066	1.03199	0.380364	2.71317	0.00666429	0.0225155	152.839	71.2929	acp-5
WBGene00019818	61.8531	1.0312	0.368533	2.79812	0.00514004	0.0182016	83.9804	39.7257	R02C2.7
WBGene00015471	661.005	1.03112	0.168489	6.11979	9.37e-10	1.97e-08	890.341	431.67	lmp-2
WBGene00019611	206.967	1.03068	0.265825	3.87728	0.000105631	0.000687452	280.02	133.915	K10B3.5
WBGene00017262	1664.38	1.03049	0.169117	6.09334	1.11e-09	2.29e-08	2241.77	1086.99	F08F3.4
WBGene00012131	70.3115	1.02986	0.430222	2.3938	0.016675	0.0473394	96.2477	44.3754	T28F3.5
WBGene00022769	840.187	1.02961	0.273599	3.76321	0.000167746	0.00102001	1136.03	544.34	sorf-1
WBGene00012943	235.832	1.02935	0.256684	4.01017	6.07e-05	0.000425196	318.731	152.932	bed-2
WBGene00003011	521.229	1.02912	0.304231	3.3827	0.000717764	0.00349726	706.003	336.455	lin-25
WBGene00007749	142.536	1.02811	0.241237	4.26184	2.03e-05	0.00016477	192.166	92.9051	ceh-79
WBGene00000781	5835.86	1.02784	0.241324	4.25915	2.05e-05	0.000166561	7878.15	3793.57	cpr-1
WBGene00011755	575.875	1.0274	0.284576	3.61028	0.000305866	0.00169882	779.251	372.499	T13H5.1
WBGene00020852	1293.42	1.02714	0.243167	4.22402	2.4e-05	0.000190617	1745.05	841.793	nhr-228
WBGene00050899	59.572	1.02714	0.528253	1.94441	0.0518466	0.116695	82.9171	36.2269	T10C6.15
WBGene00020028	510.752	1.0269	0.276685	3.71146	0.000206064	0.00121112	691.129	330.375	R12C12.8
WBGene00020583	65.7543	1.02633	0.349794	2.9341	0.00334512	0.0128135	89.2964	42.2122	T19D12.9
WBGene00010449	107.061	1.02624	0.302468	3.3929	0.000691558	0.00339677	145.36	68.7625	K01A11.1
WBGene00011736	1690.19	1.02589	0.212989	4.81663	1.46e-06	1.6e-05	2278.51	1101.88	T12D8.9
WBGene00006887	294.407	1.02521	0.208082	4.92694	8.35e-07	9.81e-06	396.22	192.593	vav-1
WBGene00002215	1347.85	1.02459	0.191656	5.34599	8.99e-08	1.32e-06	1812.97	882.737	klc-2
WBGene00009432	137.075	1.0243	0.252431	4.05772	4.96e-05	0.000357833	185.313	88.8379	cld-9
WBGene00006386	1609.88	1.02396	0.295644	3.4635	0.0005332	0.00272251	2177.99	1041.77	taf-5
WBGene00000533	239.619	1.02319	0.374323	2.73343	0.00626785	0.0213739	326.219	153.019	clh-6
WBGene00000116	348.788	1.02198	0.263755	3.87474	0.000106737	0.000693467	470.007	227.569	alh-10
WBGene00000172	720.09	1.02164	0.212211	4.81429	1.48e-06	1.62e-05	969.418	470.762	aqp-4
WBGene00018509	2526.99	1.02158	0.286874	3.56109	0.000369317	0.0019901	3415.18	1638.8	xrep-4
WBGene00014207	544.411	1.02151	0.2151	4.74902	2.04e-06	2.16e-05	732.729	356.092	ZK1058.9
WBGene00008094	158.413	1.02148	0.30162	3.38664	0.000707545	0.0034571	214.515	102.311	C44H4.4
WBGene00004108	298.765	1.0198	0.287128	3.55174	0.000382696	0.00205403	403.342	194.188	pqn-18
WBGene00020735	264.497	1.01969	0.269073	3.78965	0.000150863	0.00093198	357.205	171.788	T23F2.2
WBGene00007846	102.429	1.01829	0.377692	2.69609	0.00701577	0.0234898	139.581	65.2759	C31E10.5
WBGene00020360	95.6658	1.01828	0.298234	3.41437	0.00063929	0.0031704	129.005	62.327	math-41
WBGene00005001	1153.93	1.01765	0.208721	4.87567	1.08e-06	1.24e-05	1552.04	755.826	spp-16
WBGene00011556	96.77	1.01727	0.406924	2.49991	0.0124225	0.0372912	132.227	61.313	vglu-3
WBGene00007236	388.669	1.01635	0.302344	3.36158	0.000774991	0.00373601	524.906	252.432	C01G10.9
WBGene00016867	1008.73	1.01599	0.187948	5.40568	6.46e-08	9.7e-07	1355.59	661.867	C52B9.4
WBGene00017472	142.146	1.01392	0.33405	3.03522	0.00240361	0.0096838	192.567	91.7242	cst-1
WBGene00021986	425.731	1.01364	0.262093	3.86749	0.000109963	0.000710533	573.271	278.19	Y59C2A.3
WBGene00000785	63195.8	1.01305	0.312342	3.2434	0.00118113	0.00533996	85394.9	40996.7	cpr-5
WBGene00021051	259.815	1.01293	0.218852	4.62838	3.69e-06	3.66e-05	349.277	170.353	W05H9.4
WBGene00017161	1400.74	1.01268	0.181869	5.56819	2.57e-08	4.2e-07	1879.35	922.137	rabn-5
WBGene00016848	431.859	1.01264	0.232704	4.35164	1.35e-05	0.000115653	580.345	283.373	klo-1
WBGene00010944	1287.37	1.01204	0.31668	3.19579	0.0013945	0.00615943	1739.79	834.946	M176.5
WBGene00015429	217.913	1.01198	0.320981	3.15276	0.00161734	0.00696096	295.023	140.802	sor-3
WBGene00003674	155.992	1.01189	0.297407	3.40239	0.000667998	0.00329384	210.649	101.335	nhr-84
WBGene00021817	148.001	1.01173	0.255234	3.96393	7.37e-05	0.000504177	199.64	96.3607	Y53G8B.1
WBGene00000514	1242.98	1.01146	0.26486	3.81886	0.000134068	0.000842767	1672.97	812.992	ckb-4
WBGene00000711	33655.6	1.01098	0.270091	3.74311	0.000181758	0.00108917	45330.3	21980.9	col-138
WBGene00003986	1487.92	1.01041	0.203738	4.95937	7.07e-07	8.43e-06	1997.09	978.752	mct-4
WBGene00004945	426.201	1.01018	0.255329	3.95638	7.61e-05	0.000516662	573.4	279.003	sop-2
WBGene00020902	192.077	1.01008	0.246116	4.10408	4.06e-05	0.000300318	258.147	126.007	jmjc-1
WBGene00014215	360.411	1.00855	0.226032	4.46196	8.12e-06	7.45e-05	483.337	237.485	obr-3
WBGene00010361	51.4333	1.00841	0.36503	2.76255	0.0057352	0.019919	69.8313	33.0352	H03G16.5
WBGene00044079	275.625	1.00839	0.279735	3.60481	0.000312385	0.00172822	371.904	179.346	tag-241
WBGene00004313	716.008	1.00811	0.269962	3.73426	0.000188266	0.00111828	962.853	469.162	rbc-1
WBGene00007011	137.889	1.00809	0.293503	3.43469	0.000593242	0.0029786	186.273	89.5053	mdt-1.2
WBGene00004005	75.9889	1.00761	0.344671	2.9234	0.00346228	0.0131693	102.999	48.9789	pgp-11
WBGene00011844	496.356	1.00748	0.352058	2.86167	0.00421411	0.0154471	672.361	320.351	T19C9.8
WBGene00000788	17391.3	1.00684	0.288312	3.49218	0.000479102	0.00248098	23427.7	11354.8	cpz-1
WBGene00045416	283.259	1.00669	0.417477	2.41138	0.0158923	0.0454864	386.026	180.492	Y37H2A.14
WBGene00007833	60.6453	1.00658	0.396389	2.53937	0.0111053	0.0341027	82.7262	38.5643	oac-6
WBGene00006062	602.536	1.00556	0.296092	3.3961	0.000683531	0.00336257	811.763	393.309	stn-1
WBGene00003729	92.65	1.00368	0.349775	2.86952	0.00411099	0.0151275	125.693	59.6068	nhx-1
WBGene00015333	81.7096	1.00285	0.30582	3.27922	0.00104094	0.00480106	110.016	53.4028	slc-17.3
WBGene00016943	15714.3	1.00215	0.15797	6.34391	2.24e-10	5.21e-09	21015	10413.6	acdh-1
WBGene00010397	359.11	1.00039	0.238642	4.19203	2.76e-05	0.00021516	481.923	236.297	suox-1
WBGene00008120	1101.94	1.00002	0.201911	4.95276	7.32e-07	8.7e-06	1475.28	728.591	C46F11.5
WBGene00017607	604.025	1.00001	0.265764	3.76276	0.000168049	0.00102153	811.614	396.436	F19F10.11
WBGene00016023	84.1549	0.998361	0.316664	3.15275	0.0016174	0.00696096	113.309	55.0004	prmt-6
WBGene00013326	168.983	0.998224	0.270079	3.69605	0.000218983	0.00127874	226.568	111.398	anoh-2
WBGene00003254	410.236	0.997772	0.207982	4.79739	1.61e-06	1.75e-05	549.732	270.741	mig-23
WBGene00002986	535.91	0.997399	0.266388	3.74416	0.000180995	0.00108597	720.041	351.78	lig-4
WBGene00021402	478.267	0.997317	0.263832	3.78013	0.000156749	0.000961463	641.717	314.817	Y38C1AA.12
WBGene00022642	18972.7	0.996996	0.253974	3.92558	8.65e-05	0.000579167	25447.1	12498.3	lipl-5
WBGene00000462	123.749	0.995933	0.274002	3.63476	0.000278238	0.00156831	165.966	81.5329	ceh-41
WBGene00013606	1330.29	0.995263	0.184626	5.39071	7.02e-08	1.05e-06	1777.44	883.143	cand-1
WBGene00019907	96.8387	0.995258	0.385658	2.58068	0.00986066	0.030972	131.151	62.5265	R05H11.1
WBGene00003730	753.21	0.995153	0.233086	4.26948	1.96e-05	0.000160051	1008.81	497.609	nhx-2
WBGene00001067	31649.3	0.995087	0.322683	3.08379	0.00204381	0.00845676	42618.1	20680.6	dpy-5
WBGene00008352	91.0134	0.994941	0.335829	2.96264	0.00305009	0.0118751	122.685	59.342	fbxa-6
WBGene00001997	140.788	0.994669	0.375638	2.64794	0.0080983	0.0263973	190.998	90.5777	hpr-9
WBGene00009469	181.864	0.994095	0.273877	3.62972	0.000283733	0.00159314	244.309	119.419	F36D3.1
WBGene00009347	436.461	0.994054	0.205055	4.84775	1.25e-06	1.4e-05	584.339	288.583	F32H5.1
WBGene00014098	1590.27	0.994009	0.192251	5.17036	2.34e-07	3.14e-06	2124.54	1055.99	ogdh-2
WBGene00001569	300.475	0.993331	0.352526	2.81775	0.00483609	0.0173027	405.847	195.104	meg-3
WBGene00021060	1987.2	0.993197	0.196108	5.06453	4.09e-07	5.2e-06	2655.47	1318.92	dct-11
WBGene00018052	56.8201	0.993098	0.427458	2.32326	0.0201649	0.055168	77.351	36.2891	F35F10.1
WBGene00020018	243.386	0.992544	0.317382	3.12729	0.00176427	0.00747942	327.295	159.476	R12B2.2
WBGene00009116	188.65	0.991652	0.344301	2.88019	0.00397439	0.014719	254.394	122.906	snx-27
WBGene00000105	501.614	0.99022	0.256803	3.85595	0.000115279	0.000740593	671.374	331.855	alg-1
WBGene00000539	201.822	0.98962	0.291912	3.39013	0.000698585	0.0034242	270.183	133.46	cln-3.1
WBGene00008425	188.007	0.989468	0.245431	4.03156	5.54e-05	0.000393815	251.461	124.554	D2045.8
WBGene00007267	430.201	0.98933	0.223842	4.41977	9.88e-06	8.83e-05	574.443	285.958	C03A3.2
WBGene00010908	2374.81	0.989203	0.216412	4.57093	4.86e-06	4.69e-05	3172.56	1577.06	imph-1
WBGene00021322	15002.3	0.988859	0.266632	3.70871	0.00020832	0.00122286	20097.4	9907.35	nspg-14
WBGene00009027	115	0.988342	0.299133	3.30402	0.00095308	0.00445133	154.014	75.9851	F21G4.6
WBGene00003686	63.0612	0.98718	0.318284	3.10156	0.00192501	0.00804412	84.4845	41.638	nhr-96
WBGene00007362	198.633	0.987045	0.268536	3.67565	0.000237248	0.00136772	266.234	131.031	cyp-35C1
WBGene00011645	377.896	0.986625	0.18076	5.4582	4.81e-08	7.39e-07	504.081	251.712	T09B9.4
WBGene00002015	91.4738	0.985983	0.452912	2.17699	0.0294814	0.0749711	124.38	58.5674	hsp-16.1
WBGene00009397	991.958	0.984837	0.202084	4.8734	1.1e-06	1.25e-05	1323.62	660.292	clec-66
WBGene00012692	654.604	0.983672	0.259319	3.79329	0.000148667	0.000920406	875.842	433.366	Y39B6A.33
WBGene00011283	437.443	0.983542	0.313951	3.13278	0.00173156	0.00736063	586.956	287.93	ttbk-7
WBGene00009927	113.631	0.983344	0.27918	3.52226	0.000427888	0.00225514	152.274	74.9886	F52B11.5
WBGene00002060	956.583	0.982974	0.224563	4.37727	1.2e-05	0.000104845	1276.95	636.212	ife-2
WBGene00012101	118.299	0.982	0.321027	3.05893	0.00222126	0.00909192	158.586	78.0118	zip-10
WBGene00009895	2014.78	0.981887	0.226663	4.33192	1.48e-05	0.000125387	2689.17	1340.39	scl-2
WBGene00016134	1000.91	0.981756	0.201465	4.87308	1.1e-06	1.25e-05	1334.9	666.92	C26B9.5
WBGene00017744	533.326	0.981718	0.340887	2.8799	0.00397807	0.0147298	716.388	350.264	fbxc-54
WBGene00007053	1386.06	0.981249	0.234952	4.17639	2.96e-05	0.000227818	1849.41	922.703	chd-7
WBGene00010593	612.34	0.97988	0.178667	5.4844	4.15e-08	6.48e-07	815.085	409.595	gsnl-1
WBGene00045457	194.739	0.978887	0.5292	1.84975	0.0643499	0.138427	267.78	121.698	F33H12.7
WBGene00007955	884.414	0.978816	0.191116	5.12159	3.03e-07	3.95e-06	1177.86	590.965	selt-1.1
WBGene00010769	3239.64	0.978727	0.238408	4.10526	4.04e-05	0.000299015	4322.81	2156.48	asah-1
WBGene00012428	412.182	0.978492	0.269148	3.63551	0.000277431	0.00156469	551.437	272.926	Y11D7A.3
WBGene00015237	1597.06	0.977349	0.216111	4.52243	6.11e-06	5.77e-05	2128.37	1065.75	B0511.12
WBGene00011936	1444.02	0.977123	0.210874	4.63368	3.59e-06	3.57e-05	1923.69	964.34	pgrn-1
WBGene00006390	497.274	0.975615	0.274159	3.55857	0.000372881	0.00200759	664.45	330.098	taf-8
WBGene00007059	169.55	0.975233	0.285625	3.41439	0.000639258	0.0031704	226.133	112.966	vps-52
WBGene00018808	141.117	0.974045	0.368964	2.63995	0.00829187	0.0269128	190.211	92.0236	F54D10.7
WBGene00014202	2161.64	0.974012	0.169283	5.75374	8.73e-09	1.57e-07	2872.9	1450.37	mmcm-1
WBGene00003370	10038.5	0.973685	0.245149	3.97181	7.13e-05	0.000490079	13383.8	6693.12	mlc-2
WBGene00000281	1273.34	0.973635	0.251322	3.87405	0.000107043	0.000694637	1697.59	849.097	cah-3
WBGene00001070	631.267	0.973565	0.338937	2.87241	0.00407354	0.0150101	846.397	416.137	dpy-8
WBGene00003060	1215.6	0.973224	0.192363	5.05931	4.21e-07	5.32e-06	1616.97	814.226	lpd-3
WBGene00018036	677.122	0.973074	0.255012	3.81579	0.000135746	0.000851899	903.301	450.942	F35C8.5
WBGene00016968	51.9692	0.971499	0.471417	2.06081	0.0393215	0.093826	70.1907	33.7477	epg-5
WBGene00008538	258.355	0.970533	0.286946	3.38229	0.000718851	0.00349735	345.344	171.367	sqrd-1
WBGene00019830	5505.7	0.970436	0.292659	3.31592	0.000913407	0.00429317	7355.16	3656.25	hrg-1
WBGene00007027	823.408	0.969812	0.196974	4.92355	8.5e-07	9.95e-06	1094.84	551.978	ssl-1
WBGene00007531	1375.82	0.969149	0.255975	3.7861	0.000153028	0.000943209	1832.82	918.812	C11H1.7
WBGene00003954	2949.35	0.969118	0.25534	3.79541	0.000147402	0.000913278	3929.22	1969.48	pcm-1
WBGene00006593	2160.81	0.968669	0.247038	3.92113	8.81e-05	0.000588111	2877.65	1443.97	tol-1
WBGene00013666	91.0266	0.968641	0.277161	3.49487	0.000474291	0.00246211	121.361	60.692	Y105E8A.1
WBGene00004929	382.5	0.968618	0.258367	3.74899	0.000177546	0.00106899	509.285	255.716	soc-2
WBGene00015217	334.021	0.967726	0.322395	3.00168	0.00268495	0.0106345	446.852	221.19	tes-1
WBGene00001252	53.2426	0.967522	0.334452	2.89286	0.00381751	0.0142436	71.0835	35.4016	elt-4
WBGene00001679	3116.5	0.967042	0.254064	3.8063	0.000141062	0.000879288	4149.59	2083.41	gpb-1
WBGene00015759	7189.58	0.966956	0.246852	3.91715	8.96e-05	0.000596845	9570.86	4808.3	C14C6.5
WBGene00019864	55.3938	0.966939	0.361863	2.67211	0.00753751	0.0248596	74.3619	36.4257	ceh-93
WBGene00000163	1016.65	0.966851	0.280547	3.4463	0.00056832	0.00287247	1355.98	677.315	apb-3
WBGene00009706	508.482	0.965843	0.631726	1.5289	0.12629	0.233315	713.038	303.927	argk-1
WBGene00220236	77.6446	0.96516	0.437412	2.20653	0.0273472	0.0705379	104.704	50.5852	ZK20.9
WBGene00013847	534.935	0.964978	0.336055	2.87149	0.00408542	0.0150481	715.293	354.578	cls-3
WBGene00004000	82.762	0.964795	0.381771	2.52716	0.0114991	0.0350398	111.517	54.0065	pgp-6
WBGene00002041	522.707	0.964727	0.224027	4.3063	1.66e-05	0.000138891	695.33	350.083	hum-8
WBGene00006586	535.001	0.964269	0.237401	4.06177	4.87e-05	0.000352346	711.861	358.141	tni-4
WBGene00020920	370.801	0.964049	0.348262	2.76817	0.00563715	0.0196348	495.831	245.772	set-20
WBGene00012386	1006.8	0.963599	0.20744	4.64519	3.4e-06	3.41e-05	1336.22	677.373	agef-1
WBGene00011445	156.722	0.963474	0.261189	3.6888	0.000225311	0.00131045	208.73	104.713	T04F8.7
WBGene00007993	1094.58	0.963276	0.175563	5.48677	4.09e-08	6.4e-07	1451.81	737.343	idhb-1
WBGene00013803	1292.62	0.962938	0.331376	2.90587	0.00366228	0.0137591	1728.21	857.029	snx-13
WBGene00020765	287.974	0.961928	0.204243	4.70971	2.48e-06	2.56e-05	382.184	193.764	T24C12.3
WBGene00018300	91.5016	0.961501	0.385129	2.49657	0.0125401	0.0375609	122.43	60.5733	F41G3.3
WBGene00012680	508.55	0.961085	0.326413	2.94438	0.003236	0.0124837	679.368	337.731	Y39B6A.21
WBGene00017216	88.8078	0.96093	0.470943	2.04044	0.0413069	0.0974378	120.083	57.5325	F07F6.2
WBGene00003777	3629.49	0.960744	0.204962	4.68744	2.77e-06	2.84e-05	4814.98	2443.99	nmy-2
WBGene00044457	67.8166	0.960567	0.329678	2.91366	0.00357223	0.013501	90.4975	45.1357	C18H7.11
WBGene00010702	160.117	0.960544	0.294273	3.26412	0.00109803	0.00502289	213.57	106.663	usp-33
WBGene00016650	2605.27	0.96051	0.207739	4.62365	3.77e-06	3.73e-05	3457.31	1753.23	ubr-4
WBGene00019841	320.066	0.960335	0.26621	3.60744	0.000309237	0.00171303	425.323	214.809	R02F11.3
WBGene00004111	441.979	0.960247	0.189739	5.06088	4.17e-07	5.29e-06	586	297.957	pqn-21
WBGene00002174	216.81	0.960209	0.264987	3.62361	0.000290515	0.00162593	288.466	145.154	itx-1
WBGene00016610	2716.1	0.959759	0.280322	3.42378	0.000617573	0.00307797	3615.6	1816.61	paqr-1
WBGene00004397	3706.44	0.95961	0.315033	3.04606	0.00231859	0.00939912	4945.97	2466.91	rol-6
WBGene00019799	98.4285	0.959457	0.346546	2.76863	0.00562933	0.0196195	132.227	64.6299	M151.7
WBGene00001430	2706.72	0.959453	0.232958	4.11857	3.81e-05	0.00028381	3594.07	1819.36	fkb-5
WBGene00004118	429.681	0.959182	0.22799	4.20713	2.59e-05	0.000203143	571.108	288.254	pqn-29
WBGene00003495	8741.81	0.958541	0.189493	5.05845	4.23e-07	5.34e-06	11584.7	5898.94	mup-2
WBGene00020015	76.2154	0.958537	0.332203	2.88539	0.00390927	0.0145317	102.195	50.2356	nhr-210
WBGene00001624	57.2688	0.958378	0.454449	2.10888	0.0349551	0.085868	77.384	37.1537	glt-6
WBGene00019940	3749.73	0.957862	0.168476	5.68544	1.3e-08	2.25e-07	4964.47	2534.98	npp-21
WBGene00008924	175.558	0.957129	0.242793	3.94216	8.08e-05	0.000544199	232.559	118.557	F17E5.2
WBGene00021482	2821.96	0.956876	0.252373	3.79152	0.000149729	0.000925884	3748.17	1895.76	gid-7
WBGene00021388	362.506	0.956832	0.282877	3.3825	0.000718289	0.00349731	481.767	243.245	Y37F4.7
WBGene00014243	1505.98	0.956827	0.161467	5.92583	3.11e-09	5.91e-08	1992.7	1019.26	dcaf-1
WBGene00004855	1434.33	0.956647	0.164801	5.80487	6.44e-09	1.17e-07	1898.35	970.311	sma-1
WBGene00009259	3220.42	0.95606	0.196844	4.85694	1.19e-06	1.35e-05	4266.51	2174.34	hpo-34
WBGene00022631	240.027	0.95606	0.26563	3.59922	0.000319174	0.00175985	319.334	160.72	nekl-2
WBGene00044078	151.272	0.955867	0.271906	3.51543	0.000439043	0.00230753	200.681	101.863	tag-243
WBGene00004862	907.743	0.955613	0.199215	4.79689	1.61e-06	1.75e-05	1202.06	613.429	sma-9
WBGene00004204	1860.25	0.95515	0.237534	4.02111	5.79e-05	0.000408782	2468.25	1252.26	swsn-4
WBGene00019733	337.971	0.954611	0.268382	3.55691	0.000375237	0.00201913	448.768	227.173	M02E1.1
WBGene00000991	1199.37	0.953956	0.205696	4.63771	3.52e-06	3.51e-05	1588.66	810.079	dhs-28
WBGene00003407	1200.34	0.953931	0.178483	5.34465	9.06e-08	1.33e-06	1588.55	812.13	mrp-1
WBGene00004735	260.252	0.953882	0.273082	3.49302	0.000477586	0.00247448	346.283	174.221	sbp-1
WBGene00077701	389.98	0.953771	0.265405	3.59364	0.000326088	0.00178967	518.622	261.338	poml-3
WBGene00017773	744.812	0.952951	0.173149	5.50366	3.72e-08	5.88e-07	985.418	504.206	dct-6
WBGene00001500	75.2218	0.952692	0.404878	2.35304	0.0186208	0.0517414	101.009	49.4345	ftn-1
WBGene00001081	1087.61	0.95254	0.1949	4.88733	1.02e-06	1.17e-05	1439.42	735.798	dpy-22
WBGene00206464	162.152	0.952282	0.360135	2.64424	0.00818749	0.0266286	216.678	107.625	F59C6.18
WBGene00003593	275.901	0.952194	0.248705	3.82861	0.000128869	0.000814943	366.578	185.224	nfm-1
WBGene00002039	246.816	0.952013	0.225313	4.22529	2.39e-05	0.00018963	327.397	166.234	hum-6
WBGene00011212	52.3564	0.951992	0.429767	2.21513	0.0267509	0.0692444	70.0742	34.6386	R10E8.6
WBGene00018056	72.1085	0.951596	0.415112	2.29239	0.0218834	0.0587685	97.1026	47.1143	F35F10.6
WBGene00016417	166.097	0.951247	0.341201	2.78794	0.0053045	0.0186898	221.956	110.238	C34F11.8
WBGene00020031	1295.21	0.951136	0.247368	3.84502	0.000120542	0.000769717	1718.41	872.004	suco-1
WBGene00017658	504.146	0.95108	0.415978	2.28637	0.0222325	0.0595545	677.043	331.249	F21C10.9
WBGene00018898	3812.84	0.950982	0.261752	3.63314	0.000279989	0.00157537	5060.9	2564.78	F55F10.1
WBGene00009237	7768.15	0.950366	0.180346	5.26969	1.37e-07	1.94e-06	10271.2	5265.13	F28H7.3
WBGene00010731	452.397	0.949964	0.304449	3.12028	0.00180682	0.00763865	602.036	302.758	K10C3.4
WBGene00017373	893.301	0.949957	0.207681	4.57412	4.78e-06	4.64e-05	1181.36	605.241	F10G7.10
WBGene00017284	477.884	0.94965	0.340247	2.79106	0.00525352	0.0185308	636.998	318.77	sec-6
WBGene00008925	712.838	0.948913	0.196413	4.83122	1.36e-06	1.5e-05	943.28	482.395	F17H10.1
WBGene00011868	242.78	0.948634	0.264835	3.58198	0.000340995	0.00185699	322.271	163.288	best-18
WBGene00016879	421.81	0.948549	0.253859	3.73652	0.000186581	0.00111141	558.764	284.856	cnnm-1
WBGene00018349	1797.06	0.948283	0.18268	5.19096	2.09e-07	2.84e-06	2374.98	1219.14	F42C5.9
WBGene00007197	978.431	0.948215	0.228821	4.14391	3.41e-05	0.000257723	1296.1	660.758	prdh-1
WBGene00007153	681.225	0.94788	0.290048	3.26802	0.00108304	0.00496031	905.507	456.944	clec-41
WBGene00015783	103.738	0.947682	0.386478	2.4521	0.0142027	0.0415701	138.594	68.8821	C15B12.1
WBGene00010306	661.951	0.94753	0.226413	4.18495	2.85e-05	0.000220738	877.126	446.775	golg-4
WBGene00009048	3698.07	0.947116	0.575714	1.64512	0.0999458	0.195323	5086.6	2309.55	cth-1
WBGene00002295	1027.97	0.946833	0.211133	4.48454	7.31e-06	6.77e-05	1359.7	696.239	let-19
WBGene00001775	5589.26	0.945879	0.239011	3.95748	7.57e-05	0.00051497	7400.21	3778.3	gst-27
WBGene00020599	409.28	0.945804	0.278895	3.39126	0.000695726	0.00341459	542.885	275.676	idpa-1
WBGene00020511	1766.91	0.945681	0.195548	4.83604	1.32e-06	1.47e-05	2334.44	1199.39	immt-1
WBGene00006923	1003.67	0.945678	0.256768	3.68301	0.000230499	0.00133341	1329.5	677.848	vhp-1
WBGene00009957	486.192	0.94562	0.419681	2.25319	0.0242472	0.0638341	652.814	319.571	F53B2.8
WBGene00012727	63.122	0.94513	0.376286	2.51173	0.0120141	0.0363525	84.5127	41.7312	Y39G8B.7
WBGene00007350	2766.76	0.945011	0.231255	4.08644	4.38e-05	0.000321199	3661.07	1872.46	sucl-1
WBGene00020612	214.872	0.944977	0.301279	3.13655	0.00170948	0.00728947	285.296	144.447	arrd-22
WBGene00008119	575.556	0.944837	0.268781	3.51527	0.00043931	0.0023083	762.661	388.451	C46F11.4
WBGene00022196	252.438	0.944332	0.249915	3.77862	0.0001577	0.000966361	334.522	170.355	gpa-17
WBGene00018219	326.377	0.944082	0.267101	3.53455	0.000408465	0.00216843	432.596	220.158	F40A3.4
WBGene00017923	1136.99	0.943955	0.210353	4.48748	7.21e-06	6.69e-05	1502.63	771.347	F29B9.8
WBGene00016769	241.414	0.943272	0.257645	3.66114	0.000251099	0.0014348	320.317	162.511	C49C8.5
WBGene00009342	4122.38	0.943257	0.218271	4.3215	1.55e-05	0.000130815	5448.68	2796.08	fasn-1
WBGene00004890	138.169	0.94188	0.269787	3.4912	0.00048085	0.00248799	183.51	92.8282	smp-2
WBGene00002065	13304.9	0.941795	0.256662	3.6694	0.000243124	0.00139482	17614.4	8995.46	iff-2
WBGene00005077	280.949	0.940969	0.375957	2.50286	0.0123194	0.0370519	375.523	186.375	src-1
WBGene00018214	778.168	0.940756	0.193724	4.85616	1.2e-06	1.35e-05	1026.93	529.411	F39H12.3
WBGene00003903	10434.3	0.94054	0.263057	3.57543	0.000349656	0.00189762	13813.9	7054.68	pab-2
WBGene00008310	79.2541	0.939177	0.376616	2.49373	0.012641	0.0378329	105.819	52.689	C54E10.6
WBGene00015608	89.8426	0.939134	0.397152	2.36467	0.0180462	0.0504996	120.333	59.3519	math-3
WBGene00006349	359.899	0.939109	0.294695	3.18672	0.00143897	0.00631178	477.215	242.583	sur-2
WBGene00018077	79.705	0.9389	0.339057	2.76915	0.00562029	0.019606	106.391	53.019	F35H12.5
WBGene00011415	408.933	0.938789	0.272098	3.45019	0.000560186	0.00283891	541.572	276.294	him-18
WBGene00010628	98.7549	0.938672	0.304098	3.08674	0.00202365	0.00839202	131.154	66.3556	ceeh-2
WBGene00001630	1708.13	0.938387	0.197539	4.75039	2.03e-06	2.15e-05	2252.64	1163.63	gly-5
WBGene00011093	175.053	0.937949	0.321138	2.9207	0.00349245	0.0132548	232.334	117.772	R07B7.9
WBGene00008320	70.9501	0.937559	0.377248	2.48526	0.0129458	0.0385695	94.6871	47.2132	slc-25A29
WBGene00010266	5153.31	0.937127	0.228778	4.09623	4.2e-05	0.000309357	6805.38	3501.25	dct-18
WBGene00018735	100.632	0.936565	0.342315	2.73598	0.00621954	0.0212397	133.682	67.5821	F53B1.2
WBGene00016102	218.512	0.93621	0.281398	3.327	0.000877871	0.00415288	288.756	148.267	C25F6.1
WBGene00003514	3881.03	0.93423	0.246576	3.78881	0.000151369	0.000934504	5125.87	2636.19	myo-2
WBGene00010125	118.557	0.933974	0.290618	3.21375	0.00131012	0.00585068	157.228	79.8847	dod-22
WBGene00004264	3525.16	0.933875	0.308811	3.0241	0.00249376	0.00998137	4673.14	2377.18	qua-1
WBGene00007331	3714.01	0.933272	0.234471	3.98033	6.88e-05	0.000474728	4901.64	2526.37	pho-11
WBGene00006827	1510.48	0.933209	0.181451	5.14305	2.7e-07	3.59e-06	1988.35	1032.6	unc-98
WBGene00011801	92.0041	0.932881	0.296472	3.14661	0.00165174	0.00708943	121.685	62.323	T16G1.7
WBGene00011615	102.76	0.932811	0.376353	2.47855	0.0131916	0.039134	137.019	68.5014	lsd-1
WBGene00020398	1436.98	0.931064	0.205547	4.52968	5.91e-06	5.59e-05	1892.38	981.579	cerk-1
WBGene00015638	91.5319	0.931027	0.395084	2.35653	0.0184467	0.051363	121.917	61.1467	C09E7.4
WBGene00021733	585.094	0.930934	0.210861	4.41491	1.01e-05	9.01e-05	770.402	399.785	otub-2
WBGene00011705	174.033	0.930586	0.355608	2.61689	0.00887354	0.0284073	230.834	117.231	clp-9
WBGene00009876	345.898	0.929747	0.283516	3.27935	0.00104047	0.00480032	457.443	234.353	F49C12.6
WBGene00010059	1149.97	0.929731	0.279608	3.32512	0.000883804	0.00417574	1519.83	780.111	F54E4.3
WBGene00016048	3030.08	0.929394	0.237895	3.90675	9.35e-05	0.000619234	3995.45	2064.7	C24B9.3
WBGene00006382	722.77	0.928385	0.297066	3.12518	0.00177698	0.0075249	956.203	489.337	taf-1
WBGene00006608	1412.12	0.928306	0.234329	3.96155	7.45e-05	0.000508327	1860.62	963.627	tre-2
WBGene00012253	20704.2	0.927766	0.217924	4.25728	2.07e-05	0.00016759	27266.7	14141.8	clec-50
WBGene00012676	581.718	0.927184	0.282532	3.28169	0.00103185	0.00476727	769.148	394.288	pro-3
WBGene00010123	133.629	0.926633	0.261673	3.54118	0.000398335	0.00212834	176.709	90.548	F55G11.2
WBGene00010703	478.823	0.926518	0.226983	4.08188	4.47e-05	0.000326807	631.445	326.201	K09A9.6
WBGene00017201	553.012	0.925648	0.236956	3.90641	9.37e-05	0.000619848	729.073	376.952	grsp-4
WBGene00003670	232.704	0.925415	0.282994	3.27009	0.00107515	0.00493606	307.103	158.306	nhr-80
WBGene00002056	3040.41	0.92408	0.180261	5.12634	2.95e-07	3.86e-06	3994.62	2086.2	ifc-2
WBGene00021448	168.175	0.92378	0.311851	2.96225	0.00305402	0.0118855	222.245	114.106	Y39D8A.1
WBGene00016490	145.516	0.923409	0.233058	3.96214	7.43e-05	0.000507427	191.565	99.467	C36E6.2
WBGene00044082	545.658	0.922644	0.289409	3.18803	0.00143247	0.00628909	720.856	370.46	D1086.12
WBGene00019365	315.242	0.922415	0.205679	4.48473	7.3e-06	6.77e-05	414.061	216.423	rei-2
WBGene00004089	435.935	0.922237	0.184209	5.00647	5.54e-07	6.78e-06	572.117	299.752	ppk-3
WBGene00004058	287.561	0.922084	0.220452	4.18269	2.88e-05	0.000222584	378.816	196.306	pmp-1
WBGene00000755	1077.54	0.921601	0.290747	3.16977	0.00152559	0.00663959	1422.13	732.954	col-182
WBGene00000207	9120.33	0.9215	0.179926	5.12154	3.03e-07	3.95e-06	11974.9	6265.75	asb-2
WBGene00006367	1246.39	0.921405	0.446186	2.06507	0.0389166	0.0931644	1667.2	825.572	sym-2
WBGene00000841	65.4603	0.919722	0.362546	2.53684	0.0111857	0.034322	86.9237	43.9969	cul-6
WBGene00000929	821.99	0.919669	0.246266	3.73446	0.000188119	0.00111776	1082	561.976	dao-3
WBGene00002130	2595.81	0.919632	0.209149	4.39702	1.1e-05	9.69e-05	3410.4	1781.22	inx-8
WBGene00009796	7419.08	0.917894	0.206991	4.43447	9.23e-06	8.33e-05	9742.89	5095.27	F46G10.1
WBGene00010793	4045.45	0.917823	0.183593	4.99923	5.76e-07	7.02e-06	5307.88	2783.03	nspg-9
WBGene00010840	299.592	0.917744	0.243953	3.76197	0.00016858	0.00102279	394.397	204.786	M03C11.3
WBGene00017051	89.618	0.916509	0.355224	2.58009	0.00987747	0.0310063	118.57	60.6656	afmd-1
WBGene00022666	1838.24	0.915909	0.233063	3.92987	8.5e-05	0.000569936	2414.85	1261.64	ZK154.4
WBGene00000608	31072.6	0.915498	0.205354	4.45814	8.27e-06	7.56e-05	40778.6	21366.5	col-19
WBGene00010620	1304.22	0.915495	0.280254	3.26666	0.00108823	0.00498165	1718.34	890.112	K07A12.1
WBGene00015389	825.328	0.915244	0.225203	4.06408	4.82e-05	0.000349411	1083.81	566.85	scav-1
WBGene00022413	306.942	0.915176	0.199349	4.59083	4.41e-06	4.32e-05	402.474	211.41	Y102A11A.3
WBGene00007725	89.1922	0.915135	0.270701	3.38061	0.000723255	0.00351517	117.78	60.6048	C25F9.5
WBGene00022717	845.764	0.914703	0.249258	3.6697	0.000242834	0.00139382	1111.69	579.84	hipr-1
WBGene00016344	74.7339	0.91447	0.325812	2.80675	0.00500446	0.0178011	98.413	51.0548	rsef-1
WBGene00003389	1162.49	0.914397	0.235411	3.88425	0.000102645	0.000670089	1527.4	797.591	mog-1
WBGene00002129	1269.03	0.9138	0.322765	2.83116	0.00463791	0.0167263	1674.77	863.292	inx-7
WBGene00006932	948.064	0.913742	0.226717	4.03032	5.57e-05	0.000395597	1244.69	651.441	vps-34
WBGene00008205	5372.7	0.913457	0.237038	3.85364	0.000116377	0.000745879	7056.97	3688.43	sams-1
WBGene00008426	243.867	0.913457	0.22333	4.09017	4.31e-05	0.000316689	320.152	167.583	D2045.9
WBGene00022397	102.274	0.913303	0.306963	2.97529	0.00292713	0.0114527	135.384	69.1637	Y97E10AR.2
WBGene00001494	1159.43	0.913092	0.280573	3.25438	0.0011364	0.00517225	1525.66	793.198	frm-8
WBGene00014259	1221.02	0.91308	0.272474	3.35107	0.000804989	0.00385952	1606.1	835.931	ZK1320.11
WBGene00000626	46268.4	0.912442	0.243941	3.74043	0.000183707	0.00109842	60781.3	31755.6	col-49
WBGene00003997	210.756	0.912338	0.321147	2.84087	0.004499	0.0163119	278.654	142.859	pgp-3
WBGene00001732	225.832	0.912263	0.410122	2.22437	0.0261236	0.0678799	300.399	151.265	grl-23
WBGene00022668	2144.61	0.911246	0.278191	3.27561	0.00105434	0.00485581	2821.53	1467.69	ZK154.6
WBGene00020673	70.2439	0.91123	0.408864	2.22869	0.0258346	0.0672025	93.4134	47.0744	T22B7.4
WBGene00000482	549.31	0.911129	0.238354	3.82259	0.00013206	0.000832068	720.763	377.857	chd-3
WBGene00003528	163.205	0.911024	0.407043	2.23815	0.0252111	0.0658529	217.101	109.308	nas-9
WBGene00016531	303.098	0.910999	0.250811	3.63221	0.000281	0.00158052	398.3	207.896	pcyt-2.2
WBGene00018778	1288.57	0.910909	0.216161	4.21403	2.51e-05	0.000198177	1689.66	887.478	F53H1.4
WBGene00009267	1620.19	0.909915	0.216058	4.21145	2.54e-05	0.000200188	2124.71	1115.67	usp-48
WBGene00009851	229.54	0.909714	0.191184	4.75832	1.95e-06	2.08e-05	300.824	158.256	F48F7.6
WBGene00010776	112.1	0.909619	0.260734	3.48869	0.000485388	0.00250669	147.582	76.6187	pix-1
WBGene00018802	1320.22	0.909554	0.204779	4.44164	8.93e-06	8.1e-05	1730.29	910.15	F54D8.6
WBGene00016757	71.9024	0.909033	0.341075	2.6652	0.00769429	0.0253064	95.0347	48.7701	C49A9.3
WBGene00016997	99.3285	0.907978	0.31523	2.88036	0.00397216	0.0147137	130.588	68.0692	cebp-1
WBGene00022848	385.978	0.907978	0.210312	4.3173	1.58e-05	0.000132855	506.068	265.888	ZK1055.7
WBGene00004822	83.9288	0.907845	0.410681	2.21058	0.0270647	0.0699327	111.535	56.3224	skr-16
WBGene00002273	3625.34	0.907444	0.192752	4.70783	2.5e-06	2.59e-05	4745.95	2504.73	lec-10
WBGene00007463	11048.5	0.907092	0.159592	5.68381	1.32e-08	2.27e-07	14445.8	7651.22	vgln-1
WBGene00006763	542.369	0.906813	0.312	2.90645	0.00365555	0.013742	713.659	371.079	unc-26
WBGene00001394	3881.59	0.906202	0.250566	3.61662	0.000298474	0.00166556	5093.55	2669.64	fat-2
WBGene00000219	13340.3	0.905031	0.194688	4.64862	3.34e-06	3.35e-05	17455.5	9225.1	asp-6
WBGene00000217	6492.63	0.904411	0.191378	4.72577	2.29e-06	2.4e-05	8492.63	4492.63	asp-4
WBGene00018174	476.033	0.904335	0.216622	4.17472	2.98e-05	0.000229077	623.108	328.959	F38B6.4
WBGene00020784	1386.26	0.903786	0.202979	4.45261	8.48e-06	7.74e-05	1814.55	957.961	tat-4
WBGene00004184	466.748	0.903674	0.208325	4.33781	1.44e-05	0.000122513	610.728	322.767	T19D2.2
WBGene00003929	2148.6	0.903388	0.249234	3.62465	0.000289349	0.00162035	2817.76	1479.43	pat-2
WBGene00010019	143.241	0.903293	0.262855	3.43647	0.000589351	0.00296142	187.596	98.8869	F54B8.4
WBGene00000939	1563.46	0.903155	0.231344	3.90395	9.46e-05	0.000625766	2048.52	1078.4	dcr-1
WBGene00006436	4437.14	0.903109	0.233633	3.8655	0.00011086	0.000715596	5813.64	3060.64	ttn-1
WBGene00019738	1118.18	0.902932	0.258459	3.49352	0.000476694	0.00247188	1467.14	769.208	clec-265
WBGene00011629	5043.1	0.902787	0.231881	3.89332	9.89e-05	0.000649086	6606.25	3479.96	T08G11.1
WBGene00012592	758.254	0.902583	0.628446	1.43621	0.150941	0.267062	1044.41	472.098	Y38E10A.14
WBGene00008787	50.6988	0.901611	0.39815	2.2645	0.0235434	0.0623619	67.3202	34.0775	F14B6.6
WBGene00021159	195.114	0.901265	0.256558	3.5129	0.000443238	0.00232571	255.804	134.423	slc-46A
WBGene00006927	3149.46	0.901248	0.357656	2.51988	0.0117396	0.0356754	4156.86	2142.06	vit-3
WBGene00009285	1420.94	0.900528	0.182736	4.92803	8.31e-07	9.77e-06	1856.52	985.369	F31C3.3
WBGene00006364	238.847	0.899975	0.268041	3.35761	0.000786207	0.00378432	312.515	165.179	syd-2
WBGene00004025	4199.84	0.899876	0.267181	3.36805	0.000757028	0.00366244	5507.52	2892.16	phy-2
WBGene00003412	511.736	0.899862	0.235403	3.82264	0.000132029	0.000832068	669.447	354.024	mrp-6
WBGene00017487	243.005	0.899486	0.298828	3.01004	0.0026121	0.0103915	318.801	167.209	F15E6.6
WBGene00004932	226.348	0.899413	0.219521	4.09717	4.18e-05	0.000308344	296.038	156.659	sod-3
WBGene00015157	1129.39	0.899397	0.318061	2.82775	0.0046877	0.0168736	1484.67	774.111	B0361.3
WBGene00008793	225.755	0.899364	0.253269	3.55103	0.000383729	0.00205783	295.861	155.65	F14D7.6
WBGene00045455	73.6477	0.899085	0.37575	2.39277	0.0167216	0.0474006	97.4764	49.8189	F26G1.11
WBGene00009971	198.447	0.898933	0.291876	3.07984	0.00207111	0.00854925	261.204	135.69	F53C11.1
WBGene00004762	915.456	0.898906	0.233917	3.84284	0.000121616	0.000775794	1198.58	632.33	sel-5
WBGene00002230	276.977	0.898027	0.262072	3.42664	0.000611108	0.00305377	362.207	191.747	klp-20
WBGene00014138	440.235	0.897582	0.2135	4.20413	2.62e-05	0.000205682	575.597	304.873	clec-186
WBGene00018604	1475.65	0.897046	0.173787	5.16174	2.45e-07	3.27e-06	1924.75	1026.56	uggt-1
WBGene00000180	543.795	0.89664	0.209737	4.27507	1.91e-05	0.000156626	710.065	377.525	arc-1
WBGene00001085	966.259	0.896565	0.186007	4.82006	1.44e-06	1.58e-05	1261.47	671.052	dpy-26
WBGene00013920	508.293	0.896437	0.189807	4.72289	2.33e-06	2.42e-05	662.972	353.614	pssy-1
WBGene00001240	1921.01	0.896239	0.182563	4.90921	9.14e-07	1.06e-05	2507.77	1334.25	elo-2
WBGene00004161	360.409	0.89598	0.319074	2.80806	0.0049841	0.0177453	473.91	246.908	pqn-80
WBGene00013687	1124.48	0.895807	0.213236	4.20102	2.66e-05	0.000208017	1469.49	779.463	exoc-8
WBGene00016002	998.945	0.895381	0.221457	4.04314	5.27e-05	0.000377109	1305.92	691.974	gyf-1
WBGene00003219	52.3057	0.895005	0.386927	2.31311	0.0207166	0.0563362	68.9734	35.638	mes-1
WBGene00000752	5334.6	0.894161	0.2109	4.23975	2.24e-05	0.00017985	6966.71	3702.49	col-179
WBGene00020577	234.625	0.894124	0.212083	4.21591	2.49e-05	0.000196781	305.839	163.411	T19D12.2
WBGene00045410	943.807	0.89403	0.251673	3.55235	0.00038181	0.00204985	1234.33	653.285	E01G4.7
WBGene00013128	562.874	0.893911	0.188761	4.73567	2.18e-06	2.29e-05	734.715	391.034	dxbp-1
WBGene00018207	402.914	0.893902	0.280335	3.18869	0.00142918	0.00627893	527.823	278.005	F39G3.2
WBGene00022750	787.639	0.893864	0.268881	3.32438	0.000886145	0.00418576	1031.7	543.578	tres-1
WBGene00012679	55.8274	0.893782	0.38036	2.34983	0.018782	0.0520369	73.1726	38.4821	Y39B6A.18
WBGene00013917	153.776	0.893734	0.315001	2.83725	0.00455045	0.0164607	202.218	105.334	cdk-11.2
WBGene00009084	2112.88	0.893219	0.226924	3.93621	8.28e-05	0.000556873	2760.02	1465.74	F23B12.7
WBGene00001734	391.792	0.892965	0.417522	2.13872	0.032458	0.0809808	518.88	264.704	grl-25
WBGene00021754	1959.23	0.892807	0.233362	3.82584	0.000130326	0.00082251	2560.91	1357.54	hpo-29
WBGene00022025	637.244	0.892553	0.266479	3.34943	0.000809783	0.00387911	833.939	440.55	cus-2
WBGene00007521	128.847	0.892009	0.305291	2.92183	0.00347983	0.0132175	168.678	89.0164	C11E4.7
WBGene00016705	244.057	0.891778	0.240808	3.70327	0.00021284	0.00124709	319.067	169.047	slcr-46.1
WBGene00001854	927.786	0.891733	0.247043	3.60963	0.000306632	0.00170158	1212.32	643.257	hil-3
WBGene00009460	3757.78	0.891251	0.190557	4.67709	2.91e-06	2.96e-05	4899.76	2615.79	ubr-5
WBGene00021295	355.057	0.890277	0.231007	3.85389	0.000116255	0.000745353	463.953	246.161	Y25C1A.8
WBGene00001395	1547.56	0.890072	0.159789	5.57031	2.54e-08	4.16e-07	2015.45	1079.67	fat-3
WBGene00002272	9071.47	0.889836	0.198502	4.48276	7.37e-06	6.82e-05	11827.7	6315.21	lec-9
WBGene00001145	1584.44	0.88977	0.293861	3.02786	0.00246292	0.0098829	2075.21	1093.68	eat-16
WBGene00001819	1102.09	0.889606	0.210917	4.2178	2.47e-05	0.000195219	1437.89	766.294	haf-9
WBGene00000777	11151.3	0.889356	0.188736	4.71218	2.45e-06	2.54e-05	14531.7	7770.88	cpn-1
WBGene00011146	1208.59	0.888713	0.243416	3.65101	0.000261212	0.00148513	1578.16	839.03	pde-2
WBGene00016805	374.642	0.888072	0.362495	2.44989	0.0142901	0.0417681	493.323	255.96	C50D2.1
WBGene00017419	1585.2	0.887207	0.154222	5.75278	8.78e-09	1.57e-07	2063.02	1107.38	sec-16A.2
WBGene00006823	2122.75	0.88705	0.285408	3.10801	0.00188353	0.00790384	2776.66	1468.84	unc-94
WBGene00012326	1965.21	0.886973	0.200176	4.43097	9.38e-06	8.45e-05	2559.84	1370.58	W07E11.1
WBGene00015949	103.16	0.886895	0.268307	3.30552	0.000947988	0.00443375	134.849	71.4721	C18A11.3
WBGene00019869	151.861	0.886879	0.259343	3.41971	0.000626869	0.00311698	198.825	104.898	cnnm-2
WBGene00008882	375.057	0.886741	0.275816	3.21497	0.00130458	0.00583005	489.754	260.36	F16B12.6
WBGene00011679	2880.78	0.886605	0.200493	4.42213	9.77e-06	8.75e-05	3753.66	2007.91	ucr-2.2
WBGene00007297	408.773	0.886232	0.256527	3.45474	0.000550829	0.00279834	534.194	283.351	vsra-1
WBGene00010339	284.759	0.885935	0.199281	4.44565	8.76e-06	7.97e-05	371.418	198.099	acl-1
WBGene00000973	379.003	0.885412	0.207442	4.26824	1.97e-05	0.000160664	493.692	264.313	dhs-9
WBGene00001680	849.619	0.885344	0.246716	3.58851	0.000332574	0.00182	1107.85	591.383	gpb-2
WBGene00006935	718.745	0.884817	0.297796	2.97122	0.00296618	0.0115868	940.491	496.999	vars-1
WBGene00219372	104.691	0.884287	0.460416	1.92063	0.0547789	0.121956	138.645	70.7364
WBGene00000606	9241.6	0.884094	0.26114	3.38551	0.000710462	0.0034672	12066.8	6416.42	col-17
WBGene00007028	1108.79	0.884026	0.205031	4.31166	1.62e-05	0.000135926	1444.21	773.371	trr-1
WBGene00012624	79.5692	0.883909	0.347318	2.54496	0.0109292	0.0336926	104.642	54.496	fbxa-150
WBGene00010923	241.052	0.88381	0.236926	3.73032	0.000191233	0.00113449	314.856	167.248	rle-1
WBGene00008940	234.381	0.883221	0.257344	3.43206	0.000599005	0.00300436	305.839	162.922	F18H3.4
WBGene00013919	885.89	0.882942	0.265763	3.32229	0.000892809	0.004212	1157.03	614.746	ZC506.1
WBGene00008216	53.0147	0.882471	0.382766	2.30551	0.0211378	0.0572521	70.1284	35.901	mec-19
WBGene00018718	60.1757	0.882065	0.375036	2.35194	0.0186756	0.0518357	79.4682	40.8832	dhcr-24
WBGene00011738	360.443	0.881953	0.199334	4.4245	9.67e-06	8.67e-05	469.178	251.708	T12G3.2
WBGene00022427	298.934	0.881643	0.288877	3.05197	0.00227346	0.00926166	391.246	206.622	spl-3
WBGene00018578	105.545	0.881526	0.340476	2.5891	0.00962274	0.0303805	138.298	72.7913	F47G3.3
WBGene00017648	5609.45	0.880408	0.352988	2.49416	0.0126256	0.0377993	7361.06	3857.84	ddo-3
WBGene00013869	521.806	0.879943	0.225132	3.90857	9.28e-05	0.000615844	679.831	363.781	mlck-1
WBGene00004117	1256.7	0.879608	0.264825	3.32147	0.000895441	0.00422022	1639.7	873.697	sin-3
WBGene00012201	922.483	0.879158	0.188826	4.65592	3.23e-06	3.25e-05	1199	645.965	W02B12.1
WBGene00008136	759.535	0.878651	0.229413	3.83	0.000128142	0.000811696	988.214	530.857	C47D12.2
WBGene00008905	166.704	0.877971	0.353483	2.48377	0.0129998	0.0387019	219.091	114.318	F17B5.1
WBGene00002187	494.552	0.877723	0.168161	5.21953	1.79e-07	2.47e-06	642.069	347.036	kgb-1
WBGene00016084	1180.87	0.877551	0.34426	2.54909	0.0108004	0.0333552	1547.85	813.901	cht-3
WBGene00012042	66.653	0.877104	0.279825	3.13447	0.00172165	0.00732656	86.8375	46.4684	T26E3.10
WBGene00018364	730.802	0.876991	0.220518	3.97696	6.98e-05	0.000480676	949.993	511.611	dagl-2
WBGene00022499	534.177	0.876772	0.252396	3.4738	0.000513145	0.00263154	696.639	371.715	set-30
WBGene00012494	57.5477	0.87664	0.405099	2.16402	0.0304631	0.076985	75.4778	39.6176	nhr-232
WBGene00003776	9803.76	0.876392	0.185265	4.73049	2.24e-06	2.35e-05	12734.4	6873.16	nmy-1
WBGene00003844	1151.15	0.876293	0.413211	2.12069	0.0339479	0.0838603	1517.05	785.249	odc-1
WBGene00011823	78.6307	0.876007	0.312577	2.80254	0.00507026	0.0180048	102.402	54.8596	T18D3.6
WBGene00044796	68.9281	0.875696	0.369687	2.36875	0.0178482	0.0500737	90.5482	47.3081	W03D8.11
WBGene00008547	692.673	0.875365	0.204895	4.27227	1.93e-05	0.000158349	899.719	485.627	F07A11.4
WBGene00017443	62.1052	0.875229	0.379528	2.3061	0.0211052	0.0572041	81.576	42.6344	F13H8.11
WBGene00009899	188.258	0.87484	0.31329	2.79243	0.00523139	0.0184699	245.818	130.698	efl-3
WBGene00017066	691.368	0.874787	0.29482	2.96719	0.00300531	0.0117248	902.647	480.089	maco-1
WBGene00014218	1514.82	0.874276	0.299432	2.91978	0.00350277	0.0132914	1977.25	1052.39	prp-40
WBGene00004130	2045.02	0.874023	0.200274	4.36415	1.28e-05	0.000110275	2656.97	1433.06	ketn-1
WBGene00002054	2370.85	0.873378	0.183854	4.7504	2.03e-06	2.15e-05	3077.43	1664.27	ifb-2
WBGene00014135	59.904	0.872197	0.440078	1.98191	0.0474888	0.108972	78.7434	41.0647	ZK896.4
WBGene00015403	650.437	0.872147	0.200192	4.35656	1.32e-05	0.000113594	844.328	456.545	clec-10
WBGene00012530	1557.6	0.872067	0.204752	4.25914	2.05e-05	0.000166561	2023.24	1091.96	Y32F6A.5
WBGene00013354	480.283	0.8716	0.252489	3.45203	0.000556387	0.00282268	625.726	334.839	snx-6
WBGene00019599	254.09	0.871282	0.231598	3.76204	0.00016853	0.00102279	330.376	177.803	acds-10
WBGene00000693	16516.1	0.87127	0.305354	2.85331	0.00432661	0.0157894	21552.3	11480	col-119
WBGene00010936	81.5023	0.870691	0.314067	2.77231	0.00556606	0.0194454	106.419	56.586	ztf-14
WBGene00019915	138.591	0.870271	0.268074	3.24638	0.00116884	0.00529574	180.529	96.6534	tbc-10
WBGene00006915	4220.38	0.869945	0.203417	4.27665	1.9e-05	0.000155581	5476.87	2963.89	vha-6
WBGene00000218	12169.4	0.869848	0.262343	3.31569	0.000914156	0.00429474	15834.3	8504.57	asp-5
WBGene00002018	23194.8	0.869747	0.599746	1.45019	0.147005	0.261888	31422.4	14967.2	hsp-16.41
WBGene00006594	1027	0.869526	0.285287	3.0479	0.00230449	0.00936194	1337.26	716.74	tom-1
WBGene00011270	1312.55	0.869477	0.166392	5.22547	1.74e-07	2.4e-06	1700.52	924.583	R31.2
WBGene00004348	725.223	0.86929	0.343154	2.53324	0.0113015	0.0346101	947.694	502.752	rgs-5
WBGene00018760	426.236	0.869287	0.350574	2.47961	0.0131526	0.0390504	557.365	295.107	irg-3
WBGene00017865	149.914	0.86892	0.246103	3.53072	0.000414426	0.00219578	195.23	104.598	F27D9.7
WBGene00020393	1399.6	0.868876	0.252222	3.44489	0.000571295	0.00288597	1819.75	979.448	T10B5.7
WBGene00000789	4055.42	0.868589	0.198959	4.36567	1.27e-05	0.000109708	5260.44	2850.41	cpz-2
WBGene00018737	1403.2	0.868448	0.232736	3.73148	0.00019036	0.00113002	1822.63	983.769	F53B1.4
WBGene00007593	1233.94	0.867734	0.189392	4.58167	4.61e-06	4.49e-05	1599	868.878	C14H10.3
WBGene00003166	1530.02	0.867272	0.332261	2.61021	0.00904863	0.0288619	1997.53	1062.51	mec-2
WBGene00006692	154.728	0.867252	0.364305	2.38056	0.0172861	0.0487743	201.955	107.5	twk-42
WBGene00022562	685.366	0.866785	0.255851	3.38784	0.000704443	0.0034458	890.861	479.871	ZC204.12
WBGene00009587	903.387	0.866632	0.225281	3.84689	0.000119627	0.000764389	1172.64	634.138	mig-38
WBGene00010856	94.7304	0.866528	0.32928	2.63159	0.00849875	0.0274482	123.489	65.972	M04C9.1
WBGene00018782	1039.35	0.866445	0.254713	3.40165	0.000669794	0.00330183	1350.97	727.742	cct-3
WBGene00010700	949.656	0.866358	0.21975	3.94248	8.06e-05	0.000543662	1232.36	666.955	nipi-3
WBGene00006533	163.969	0.866304	0.330377	2.62217	0.00873711	0.0280785	214.494	113.445	tba-7
WBGene00015868	166.09	0.866102	0.290107	2.98545	0.00283157	0.011127	216.458	115.723	C16H3.3
WBGene00119204	214.374	0.865538	0.345432	2.50567	0.012222	0.0368289	280.668	148.079	ZC116.5
WBGene00003062	2648.47	0.865492	0.221132	3.91392	9.08e-05	0.000603836	3435.13	1861.81	lpd-6
WBGene00008311	707.588	0.86389	0.180982	4.77334	1.81e-06	1.95e-05	916.257	498.919	rskn-2
WBGene00000977	713.785	0.863187	0.232087	3.71924	0.000199823	0.00118102	925.727	501.843	dhs-14
WBGene00006663	239.937	0.862943	0.335745	2.57023	0.010163	0.031691	313.638	166.236	twk-8
WBGene00004893	217.208	0.862721	0.310359	2.77975	0.00544006	0.0190895	282.867	151.548	sms-2
WBGene00001572	296.824	0.862644	0.228723	3.77158	0.00016222	0.000990859	384.503	209.145	gei-15
WBGene00019174	522.209	0.862348	0.322794	2.67151	0.00755106	0.0249	680.083	364.335	H09G03.1
WBGene00009886	718.203	0.862283	0.197001	4.37704	1.2e-05	0.000104906	929.102	507.304	F49E2.2
WBGene00021332	83.0875	0.862168	0.312883	2.75556	0.00585915	0.0202524	108.476	57.6989	Y34D9A.7
WBGene00010644	84.4868	0.862105	0.323675	2.66348	0.00773359	0.0254202	110.482	58.4919	K07G5.5
WBGene00001072	321.796	0.861751	0.335022	2.57222	0.0101048	0.0315767	420.071	223.521	dpy-10
WBGene00016330	419.88	0.861598	0.302246	2.85066	0.00436291	0.0159083	546.951	292.809	C32E12.4
WBGene00011331	203.086	0.861322	0.272503	3.16078	0.00157348	0.00681051	264.239	141.933	T01E8.1
WBGene00015485	166.986	0.861222	0.411321	2.0938	0.0362781	0.0885109	219.466	114.506	C05D11.8
WBGene00023497	266.448	0.861038	0.26378	3.26422	0.00109764	0.00502232	345.428	187.469	lin-15B
WBGene00017969	859.157	0.860366	0.193652	4.44285	8.88e-06	8.06e-05	1112.42	605.892	ctsa-3.1
WBGene00003692	82.1609	0.859862	0.296614	2.89893	0.00374442	0.0140316	106.977	57.3444	nhr-102
WBGene00003515	3321.81	0.859796	0.20126	4.27206	1.94e-05	0.000158409	4300.42	2343.2	myo-3
WBGene00019938	175.39	0.859626	0.243331	3.53274	0.000411269	0.0021821	226.865	123.914	R07E4.5
WBGene00001761	2545.68	0.859285	0.197158	4.35837	1.31e-05	0.000112919	3293.94	1797.42	gst-13
WBGene00015580	535.304	0.858974	0.197368	4.35214	1.35e-05	0.000115495	693.084	377.524	cls-1
WBGene00008862	173.055	0.858809	0.413112	2.07888	0.0376288	0.0908027	227.139	118.972	F15D4.5
WBGene00007650	627.639	0.858777	0.241983	3.54891	0.000386826	0.00207151	814.167	441.11	ugt-23
WBGene00014220	54.502	0.858454	0.453037	1.89488	0.0581077	0.127942	71.5444	37.4595	ZK1098.3
WBGene00001865	687.133	0.858188	0.202675	4.2343	2.29e-05	0.000183796	888.887	485.379	him-6
WBGene00003046	62.2975	0.858131	0.310786	2.76117	0.00575955	0.0199889	80.9828	43.6122	lir-3
WBGene00003107	78.657	0.857741	0.357771	2.39746	0.0165093	0.0469527	102.256	55.0583	mab-10
WBGene00004880	1246.88	0.857724	0.167058	5.1343	2.83e-07	3.73e-06	1610.56	883.194	smg-2
WBGene00011422	269.935	0.857678	0.269205	3.18596	0.00144273	0.00632538	350.58	189.289	T04B2.3
WBGene00004077	140.181	0.857487	0.292009	2.93651	0.00331933	0.0127379	182.076	98.2848	pop-1
WBGene00014012	1353.44	0.857463	0.255102	3.36125	0.000775897	0.00373943	1755.02	951.86	riok-3
WBGene00004059	286.258	0.857463	0.286121	2.99685	0.00272781	0.0107907	372.521	199.996	pmp-2
WBGene00000609	46461.3	0.856903	0.206615	4.14735	3.36e-05	0.000254492	60104.3	32818.2	col-20
WBGene00006595	2954.27	0.856429	0.262864	3.25806	0.00112175	0.00511744	3831.26	2077.29	top-1
WBGene00021049	190.3	0.856323	0.308319	2.77739	0.00547969	0.019186	247.231	133.368	W05H9.2
WBGene00018689	99.268	0.856209	0.294676	2.9056	0.00366555	0.0137659	129.287	69.2495	F52D2.7
WBGene00013073	1343.55	0.856129	0.27061	3.1637	0.00155775	0.00675475	1742.81	944.283	hmit-1.1
WBGene00012704	137.397	0.855991	0.281527	3.04052	0.00236167	0.00955338	178.515	96.279	mlt-3
WBGene00020315	456.831	0.855761	0.250905	3.4107	0.000647972	0.00320842	592.682	320.98	T07E3.4
WBGene00019863	112.664	0.855625	0.319336	2.67939	0.00737573	0.0244279	146.501	78.826	R04A9.3
WBGene00019846	229.77	0.854919	0.227556	3.75696	0.000171993	0.00104183	297.598	161.942	gpx-7
WBGene00000289	1908.52	0.854812	0.204017	4.18991	2.79e-05	0.000216589	2466.63	1350.41	cam-1
WBGene00007008	665.425	0.854246	0.256523	3.3301	0.000868154	0.00411203	862.669	468.181	rfp-1
WBGene00000716	4408.59	0.853618	0.276639	3.08568	0.00203089	0.0084156	5718.09	3099.09	col-143
WBGene00013541	199.238	0.853344	0.267442	3.19076	0.001419	0.00624728	258.721	139.755	lonp-2
WBGene00017313	985.041	0.853169	0.272849	3.12689	0.00176664	0.00748614	1277.28	692.805	cpsf-2
WBGene00015913	139226	0.853127	0.196021	4.35223	1.35e-05	0.000115495	179865	98586.9	C17F4.7
WBGene00003720	57.7202	0.852932	0.329562	2.58807	0.00965144	0.0304306	75.3011	40.1393	nhr-130
WBGene00004087	497.903	0.852806	0.229486	3.71615	0.00020228	0.00119216	643.365	352.442	ppk-1
WBGene00007050	2089.31	0.852661	0.274723	3.10371	0.00191112	0.00799664	2709.15	1469.46	utp-20
WBGene00002223	1877.19	0.852559	0.193764	4.39999	1.08e-05	9.57e-05	2424.41	1329.97	klp-12
WBGene00011105	229.869	0.852237	0.244988	3.47869	0.000503878	0.0025916	297.647	162.091	R07E3.4
WBGene00007348	66.967	0.852052	0.388566	2.19281	0.0283209	0.0725371	87.5439	46.39	C05G5.2
WBGene00017730	309.403	0.851969	0.218497	3.89922	9.65e-05	0.000636699	400.365	218.442	F22H10.6
WBGene00019924	60.0214	0.851807	0.308454	2.76153	0.00575306	0.0199773	77.4902	42.5525	fbxc-33
WBGene00011502	429.459	0.851713	0.265252	3.21095	0.00132295	0.00589958	556.399	302.518	vps-53
WBGene00020813	69.4064	0.851484	0.336534	2.53016	0.011401	0.0348305	90.4152	48.3977	T25G12.6
WBGene00019168	2899.47	0.85145	0.257079	3.31201	0.00092627	0.0043461	3754.43	2044.51	H06I04.3
WBGene00001479	2468.19	0.851092	0.174911	4.86587	1.14e-06	1.29e-05	3185.7	1750.69	fmo-4
WBGene00012389	267.5	0.850817	0.246158	3.45638	0.000547481	0.00278494	346.474	188.527	Y6B3B.4
WBGene00011696	691.553	0.850496	0.351027	2.42288	0.015398	0.0443843	901.112	481.995	eea-1
WBGene00016642	320.653	0.850315	0.236488	3.5956	0.000323642	0.00177881	415.319	225.986	chil-10
WBGene00017881	3951.92	0.850242	0.189333	4.49073	7.1e-06	6.61e-05	5101.27	2802.57	asp-13
WBGene00002637	2900.27	0.850171	0.195945	4.33883	1.43e-05	0.000122054	3744.46	2056.07	let-418
WBGene00045252	60.3138	0.849978	0.323322	2.62889	0.00856645	0.0276151	78.6351	41.9925	Y62H9A.15
WBGene00009396	1868.06	0.849911	0.324237	2.62126	0.00876046	0.0281354	2427.77	1308.34	clec-65
WBGene00000222	225.65	0.849494	0.310378	2.73697	0.00620083	0.021214	292.469	158.831	atf-6
WBGene00003402	227.738	0.848986	0.223607	3.79678	0.00014659	0.000909474	294.367	161.108	mpk-2
WBGene00003883	213.693	0.848793	0.29021	2.92475	0.00344732	0.0131255	276.383	151.003	osm-1
WBGene00003786	8570.26	0.848421	0.222259	3.81726	0.000134941	0.000847411	11071.1	6069.39	npa-1
WBGene00002055	967.617	0.848381	0.300848	2.81996	0.00480291	0.0172022	1255.02	680.212	ifc-1
WBGene00022047	1112.12	0.848217	0.21207	3.99971	6.34e-05	0.000442479	1435.84	788.402	Y66H1A.5
WBGene00004681	1791.47	0.848179	0.273058	3.10622	0.00189495	0.00794297	2319.78	1263.16	rsd-2
WBGene00015356	277.405	0.847985	0.25361	3.34366	0.00082681	0.00394574	359.249	195.561	tag-278
WBGene00008565	948.872	0.847417	0.223256	3.79572	0.000147217	0.000912427	1225.4	672.34	acox-1.2
WBGene00013680	768.001	0.847374	0.177421	4.77607	1.79e-06	1.93e-05	989.425	546.578	rpom-1
WBGene00016360	117.209	0.847158	0.51156	1.65603	0.0977158	0.191862	155.495	78.9229	C33G8.2
WBGene00004172	233.433	0.847067	0.255976	3.30917	0.000935728	0.00438207	302.178	164.688	pqn-92
WBGene00017866	444.948	0.846133	0.326442	2.59199	0.00954226	0.0301615	577.14	312.756	stn-2
WBGene00000698	97422.4	0.845465	0.195085	4.33384	1.47e-05	0.000124408	125614	69230.9	col-124
WBGene00017657	1003.68	0.845334	0.256648	3.29375	0.000988607	0.0045946	1298.29	709.077	F21C10.7
WBGene00022270	864.288	0.844654	0.277267	3.04636	0.00231629	0.00939584	1117.67	610.908	Y73E7A.3
WBGene00022378	1159.97	0.844596	0.21179	3.98789	6.67e-05	0.000462037	1495.81	824.126	Y94H6A.5
WBGene00003253	1590.48	0.844426	0.205081	4.11752	3.83e-05	0.00028489	2051.21	1129.74	mig-22
WBGene00016874	491.738	0.844052	0.182819	4.61688	3.9e-06	3.85e-05	633.524	349.951	C52B11.5
WBGene00015741	1174.57	0.844039	0.208475	4.04864	5.15e-05	0.000369464	1514.71	834.435	C13F10.1
WBGene00019821	615.317	0.843994	0.240637	3.50733	0.000452631	0.00236406	794.31	436.324	gtf-2H1
WBGene00022181	316.477	0.843507	0.271154	3.1108	0.00186581	0.00784511	409.558	223.395	pho-9
WBGene00013904	457.928	0.842793	0.251776	3.34739	0.000815749	0.00390375	591.867	323.989	ugt-6
WBGene00011800	62.0284	0.842725	0.33112	2.54507	0.0109255	0.0336869	80.8386	43.2182	T16G1.6
WBGene00014152	458.378	0.84261	0.224768	3.74879	0.000177688	0.00106951	591.551	325.206	ZK930.2
WBGene00018075	264.496	0.842362	0.251995	3.34278	0.000829437	0.00395629	341.532	187.46	tbc-11
WBGene00003931	898.591	0.842299	0.18792	4.48223	7.39e-06	6.83e-05	1157.5	639.685	pat-4
WBGene00018100	83.1756	0.842158	0.306477	2.74786	0.00599849	0.0206521	107.957	58.3944	math-26
WBGene00021768	4099.96	0.842132	0.195402	4.30974	1.63e-05	0.000136991	5282.83	2917.09	Y51F10.7
WBGene00010859	241.608	0.841886	0.320962	2.62301	0.00871579	0.0280252	312.99	170.226	M04C9.4
WBGene00004148	1354.64	0.841803	0.207951	4.04808	5.16e-05	0.000370207	1745.18	964.089	pqn-65
WBGene00020838	1502.6	0.841657	0.15821	5.31986	1.04e-07	1.51e-06	1932.94	1072.25	trak-1
WBGene00022667	137.491	0.84131	0.368147	2.28526	0.0222977	0.0596819	179.271	95.7105	ZK154.5
WBGene00012512	266.893	0.84079	0.263122	3.19544	0.00139617	0.00616391	344.148	189.637	ekl-5
WBGene00018656	4118.54	0.840778	0.320889	2.62015	0.00878909	0.028194	5338.74	2898.34	txdc-12.2
WBGene00020427	259.587	0.840558	0.192012	4.37762	1.2e-05	0.000104723	334.385	184.788	sav-1
WBGene00010238	411.568	0.840113	0.223302	3.76222	0.000168409	0.00102279	531.337	291.799	F58B4.5
WBGene00016602	420.984	0.84003	0.286417	2.93289	0.00335821	0.0128455	544.118	297.85	mus-81
WBGene00018518	338.835	0.840026	0.231838	3.62333	0.000290839	0.00162639	436.844	240.826	F46H5.2
WBGene00013559	122.391	0.839773	0.397455	2.11288	0.0346113	0.0851777	159.739	85.0434	Y75B8A.28
WBGene00017512	50.3714	0.83928	0.311001	2.69864	0.00696237	0.0233654	65.0405	35.7022	nhr-179
WBGene00001496	1296.99	0.839049	0.369081	2.27335	0.0230052	0.061244	1685.71	908.26	frm-10
WBGene00004719	1005.68	0.838789	0.339151	2.4732	0.0133909	0.0396061	1303.82	707.549	sad-1
WBGene00012251	798.404	0.838122	0.176423	4.75064	2.03e-06	2.15e-05	1027.41	569.401	clec-49
WBGene00018200	203.654	0.837882	0.316553	2.64689	0.00812346	0.0264521	263.927	143.382	btb-17
WBGene00001560	841.847	0.837484	0.266776	3.13927	0.00169367	0.00723671	1085.89	597.805	gei-3
WBGene00010174	1523.09	0.836964	0.214348	3.9047	9.43e-05	0.000624052	1961.45	1084.73	F56H9.2
WBGene00007692	124.587	0.836832	0.267117	3.13283	0.00173131	0.00736063	161.297	87.8761	cest-9.1
WBGene00019250	1259.33	0.836317	0.263299	3.1763	0.00149165	0.00651725	1623.97	894.687	H28G03.2
WBGene00001843	1927.59	0.836311	0.206349	4.05289	5.06e-05	0.000363819	2480.69	1374.49	hgo-1
WBGene00022549	117.174	0.834837	0.257601	3.24081	0.0011919	0.00538355	151.231	83.1184	ZC196.5
WBGene00015735	565.365	0.834526	0.306583	2.72202	0.00648836	0.0220152	730.622	400.108	pdfr-1
WBGene00014793	2582.25	0.834521	0.166961	4.99829	5.78e-07	7.05e-06	3317.83	1846.68	H40L08.2
WBGene00015524	452.216	0.834463	0.219097	3.80865	0.00013973	0.000872352	581.696	322.735	C06E1.9
WBGene00017274	1510.24	0.834069	0.235967	3.53468	0.000408268	0.00216799	1944.48	1076.01	F08F8.9
WBGene00020587	92.9852	0.834021	0.363062	2.29719	0.0216081	0.0582433	121.006	64.9639	ugt-9
WBGene00019911	447.455	0.83398	0.27273	3.05789	0.00222899	0.00911177	576.963	317.946	R06A10.4
WBGene00013860	384.278	0.833431	0.23687	3.51851	0.000433976	0.00228343	494.267	274.288	ZC247.2
WBGene00017195	727.034	0.831457	0.197474	4.21047	2.55e-05	0.000200827	934.626	519.441	glo-4
WBGene00020199	984.594	0.831425	0.241797	3.43852	0.000584905	0.00294141	1266.55	702.642	metl-9
WBGene00008042	219.365	0.831149	0.238732	3.48151	0.000498602	0.00256655	282.62	156.11	C40H1.7
WBGene00017565	1324.48	0.830955	0.213845	3.88577	0.000102004	0.000667051	1702.31	946.639	ddo-2
WBGene00003956	1043.54	0.830884	0.189495	4.38473	1.16e-05	0.000101596	1341.29	745.786	pcp-1
WBGene00018925	886.878	0.830826	0.257192	3.23037	0.00123629	0.00556153	1142.38	631.377	F56A11.5
WBGene00010610	857.741	0.830622	0.25057	3.31493	0.000916663	0.00430528	1103.46	612.021	K07A1.3
WBGene00011109	639.194	0.830106	0.291285	2.84981	0.00437455	0.0159368	824.577	453.81	gpch-1
WBGene00018788	504.628	0.830029	0.274574	3.02297	0.00250304	0.0100129	649.82	359.436	shc-1
WBGene00022415	1003.84	0.829907	0.321771	2.57919	0.00990332	0.03107	1297.65	710.029	Y102A11A.5
WBGene00015146	1472.09	0.828856	0.205963	4.0243	5.71e-05	0.000404339	1890.7	1053.48	abi-1
WBGene00019640	166.826	0.8279	0.367542	2.25253	0.0242886	0.0639168	216.163	117.489	dos-2
WBGene00006929	6717.81	0.827866	0.320341	2.58433	0.00975695	0.0306919	8678.81	4756.8	vit-5
WBGene00001629	1263.02	0.827719	0.212399	3.89699	9.74e-05	0.000641326	1621.94	904.11	gly-4
WBGene00003249	173.086	0.827666	0.26308	3.14606	0.00165487	0.00710129	222.78	123.393	mig-18
WBGene00001790	772.503	0.827589	0.217584	3.80353	0.000142647	0.000888452	992.588	552.418	gst-42
WBGene00014836	175.19	0.827322	0.230675	3.58653	0.000335112	0.00183101	225.403	124.977	T09F5.12
WBGene00018146	277.733	0.827102	0.264997	3.12118	0.0018013	0.00761939	357.652	197.815	F37C4.6
WBGene00044696	3336.06	0.826889	0.248651	3.3255	0.000882608	0.00417217	4291.68	2380.44	F52E1.14
WBGene00008927	353.549	0.826404	0.197707	4.17995	2.92e-05	0.000224643	453.329	253.77	snx-17
WBGene00003773	803.531	0.826205	0.217771	3.79391	0.000148291	0.000918483	1032.29	574.773	nlt-1
WBGene00000370	7730.41	0.826164	0.28369	2.91221	0.00358887	0.013553	9958.68	5502.14	ccg-1
WBGene00006764	12869.8	0.826047	0.201322	4.10312	4.08e-05	0.00030133	16517.8	9221.87	unc-27
WBGene00000111	50.8785	0.825447	0.382923	2.15565	0.0311114	0.0783521	66.248	35.509	alh-5
WBGene00007583	382.042	0.824889	0.232862	3.5424	0.000396511	0.00212038	490.265	273.82	C14B4.2
WBGene00006874	502.12	0.824527	0.229825	3.58763	0.000333691	0.00182401	644.988	359.253	vab-8
WBGene00013489	6814.67	0.824504	0.305212	2.70141	0.0069046	0.0231913	8787.94	4841.41	col-42
WBGene00004003	221.828	0.824473	0.255064	3.23242	0.00122745	0.00552777	285.434	158.221	pgp-9
WBGene00009943	100.097	0.824248	0.32457	2.53951	0.0111008	0.0340946	129.221	70.9721	F52G2.3
WBGene00003858	1549.05	0.823654	0.194123	4.24296	2.21e-05	0.000177522	1986.31	1111.79	ogt-1
WBGene00014140	151.427	0.823572	0.251945	3.26886	0.00107982	0.00495033	194.7	108.153	ZK899.1
WBGene00005552	5347.37	0.823539	0.344804	2.38843	0.0169206	0.047879	6911.72	3783.01	sri-40
WBGene00000421	1145.25	0.823297	0.249959	3.29373	0.000988673	0.0045946	1472.02	818.489	ced-7
WBGene00000754	37133.7	0.823164	0.216012	3.81073	0.00013856	0.000866409	47649.6	26617.8	col-181
WBGene00001196	21042.3	0.823001	0.325651	2.52725	0.0114961	0.0350369	27158.1	14926.5	egl-30
WBGene00007417	196.536	0.822967	0.291759	2.82071	0.00479172	0.0171796	252.911	140.161	ceh-58
WBGene00012987	188.445	0.822631	0.287703	2.8593	0.00424572	0.015554	242.963	133.928	Y48C3A.3
WBGene00009192	443.273	0.82262	0.206402	3.98553	6.73e-05	0.000465977	568.737	317.809	asah-2
WBGene00007433	1715.63	0.822392	0.257585	3.19269	0.00140952	0.00621223	2205.62	1225.64	swsn-7
WBGene00010924	920.879	0.821971	0.299419	2.74522	0.00604711	0.0208062	1186.18	655.574	pycr-1
WBGene00017920	2105.03	0.821888	0.170073	4.83256	1.35e-06	1.5e-05	2695.85	1514.21	jmjd-1.2
WBGene00020128	951.79	0.821883	0.313715	2.61984	0.00879704	0.02821	1227.38	676.198	R193.2
WBGene00013452	65.2328	0.821745	0.389836	2.10792	0.0350376	0.0860252	84.3777	46.0878	Y67A10A.3
WBGene00001772	701.343	0.821384	0.211614	3.88153	0.000103803	0.000676719	899.2	503.485	gst-24
WBGene00045013	203.797	0.820746	0.249458	3.29011	0.00100147	0.0046416	262.156	145.439	F08A7.1
WBGene00004197	80.6298	0.820622	0.343182	2.39122	0.0167926	0.0475666	104.114	57.1454	prx-12
WBGene00003001	139.745	0.82033	0.308052	2.66296	0.00774567	0.0254533	180.29	99.1994	lin-12
WBGene00044484	585.656	0.820179	0.213638	3.8391	0.000123487	0.000785876	751.292	420.021	hot-9
WBGene00010724	433.42	0.820074	0.20249	4.04995	5.12e-05	0.000367817	555.197	311.643	K09E9.1
WBGene00021495	129.982	0.819778	0.291077	2.81636	0.00485716	0.017365	167.554	92.4109	sqst-2
WBGene00003476	2430.57	0.819534	0.227145	3.60798	0.000308591	0.00171045	3117.48	1743.65	mtm-3
WBGene00010595	416.283	0.81904	0.350753	2.33509	0.0195386	0.0536789	538.363	294.204	haao-1
WBGene00016311	706.572	0.819006	0.262857	3.11578	0.00183457	0.00773428	907.306	505.839	efr-3
WBGene00009663	89.3743	0.818725	0.26636	3.07376	0.00211383	0.00870098	115.028	63.7203	hda-5
WBGene00006675	239.968	0.818602	0.276769	2.95771	0.00309933	0.0120372	309.053	170.884	twk-22
WBGene00008429	719.052	0.818081	0.232336	3.52111	0.000429749	0.0022637	922.253	515.85	etc-1
WBGene00000906	66.0173	0.818038	0.44975	1.81887	0.0689308	0.145771	85.7774	46.2572	daf-10
WBGene00017012	825.118	0.818018	0.21607	3.78589	0.000153161	0.000943415	1057	593.236	acs-22
WBGene00008560	216.277	0.817866	0.241488	3.38678	0.00070719	0.00345656	277.108	155.446	pho-13
WBGene00021058	338.464	0.817775	0.289967	2.82023	0.00479886	0.0171955	435.513	241.415	vps-18
WBGene00000783	286.897	0.817591	0.257725	3.17234	0.00151215	0.00658894	367.783	206.012	cpr-3
WBGene00003943	178.879	0.817141	0.300465	2.71959	0.00653637	0.0221583	230.707	127.052	pbo-4
WBGene00008634	90.5229	0.816776	0.302099	2.70367	0.00685779	0.0230544	116.82	64.2254	F10A3.4
WBGene00007586	1058.52	0.816652	0.243931	3.34788	0.000814308	0.00389882	1357.93	759.117	ril-2
WBGene00011099	52.0223	0.816306	0.523362	1.55973	0.118823	0.222722	68.0934	35.9511	nhr-208
WBGene00001134	1038.63	0.815527	0.283858	2.87301	0.00406584	0.0149929	1334.45	742.804	eat-3
WBGene00004879	860.781	0.815202	0.178477	4.56756	4.93e-06	4.76e-05	1101.25	620.307	smg-1
WBGene00012994	139.724	0.815096	0.282049	2.88991	0.00385349	0.0143525	179.614	99.8333	Y48C3A.12
WBGene00011771	2650.81	0.815018	0.181853	4.48174	7.4e-06	6.84e-05	3391.1	1910.53	T14G8.3
WBGene00007056	554.751	0.81498	0.262334	3.10665	0.00189218	0.00793312	711.197	398.305	crn-7
WBGene00010659	110.43	0.814957	0.419983	1.94045	0.0523247	0.117554	143.568	77.2922	K08D8.5
WBGene00003724	360.053	0.814685	0.266763	3.05397	0.00225838	0.00921019	461.383	258.723	nhr-134
WBGene00000251	1999.94	0.814628	0.321138	2.53669	0.0111905	0.0343309	2575.18	1424.71	bli-1
WBGene00013654	306.535	0.814522	0.211173	3.85714	0.000114723	0.000737524	392.728	220.342	Y105C5B.15
WBGene00016219	100.189	0.813836	0.334122	2.43574	0.0148613	0.043132	129.072	71.3061	pals-24
WBGene00007848	676.417	0.813655	0.181526	4.48232	7.38e-06	6.83e-05	865.279	487.555	cytb-5.1
WBGene00045458	83.3503	0.813647	0.333431	2.44023	0.014678	0.0426979	107.529	59.172	F17B5.8
WBGene00004311	597.436	0.813001	0.197741	4.11144	3.93e-05	0.000291694	764.631	430.24	ras-2
WBGene00003816	602.958	0.812713	0.232242	3.49942	0.000466264	0.00242641	772.322	433.594	asns-1
WBGene00004746	163.541	0.812587	0.325859	2.49367	0.0126428	0.0378329	210.316	116.767	sdc-2
WBGene00022128	452.988	0.812378	0.231476	3.50956	0.000448856	0.0023487	579.195	326.781	Y71F9B.6
WBGene00002066	3436.49	0.812283	0.181226	4.48217	7.39e-06	6.83e-05	4392.39	2480.59	ifg-1
WBGene00018849	2292.99	0.812133	0.218545	3.71608	0.000202335	0.00119216	2933.82	1652.16	spt-16
WBGene00003153	4313.58	0.811573	0.241964	3.35411	0.000796203	0.00382564	5524.36	3102.81	mca-3
WBGene00012407	667.555	0.81147	0.207946	3.90231	9.53e-05	0.000629586	854.403	480.706	Y7A5A.1
WBGene00043995	95.188	0.811395	0.360039	2.25363	0.0242194	0.0637877	122.775	67.6011	F40F12.9
WBGene00000707	32187.4	0.810889	0.227591	3.56293	0.000366739	0.00197789	41193.5	23181.4	col-133
WBGene00006450	587.884	0.810802	0.248634	3.26103	0.0011101	0.00506956	753.27	422.498	tag-77
WBGene00006780	8587.79	0.810668	0.177275	4.57295	4.81e-06	4.66e-05	10968.4	6207.19	unc-44
WBGene00008694	1147.07	0.810088	0.22259	3.63937	0.000273308	0.00154419	1468.3	825.835	vwa-8
WBGene00006359	633.161	0.809879	0.256325	3.15957	0.00158	0.0068322	811.367	454.955	swp-1
WBGene00020774	163.071	0.809268	0.246044	3.28912	0.001005	0.00465455	209.037	117.106	T24E12.5
WBGene00001501	9679.38	0.808804	0.177802	4.5489	5.39e-06	5.16e-05	12358.7	7000.1	ftn-2
WBGene00018194	181.497	0.808675	0.28425	2.84495	0.0044419	0.016145	233.015	129.98	F39E9.1
WBGene00009521	436.843	0.808095	0.247896	3.25981	0.00111488	0.00508892	559.806	313.88	F38A1.8
WBGene00012100	982.81	0.807766	0.248989	3.24418	0.00117787	0.00533033	1257.41	708.209	sipa-1
WBGene00019457	974.248	0.807191	0.269974	2.98989	0.0027908	0.0109975	1248.53	699.964	vms-1
WBGene00004993	1350.34	0.807082	0.22455	3.59422	0.000325369	0.00178623	1726.47	974.206	spp-8
WBGene00013693	248.243	0.806906	0.289916	2.78324	0.00538184	0.0189132	318.193	178.293	Y105E8B.9
WBGene00009405	105.309	0.806544	0.254158	3.1734	0.00150665	0.00657068	134.997	75.62	F35C11.6
WBGene00012522	786.321	0.805119	0.275362	2.92386	0.00345722	0.0131553	1007.38	565.264	Y32B12B.2
WBGene00015132	114.586	0.804741	0.324398	2.48072	0.0131116	0.0389532	147.06	82.1122	B0303.14
WBGene00012819	123.586	0.80446	0.294553	2.73112	0.00631187	0.0215048	158.76	88.4116	Y43F8B.9
WBGene00012127	95.3267	0.804322	0.347684	2.31337	0.0207024	0.0563138	122.889	67.7639	T28D6.7
WBGene00006869	268	0.804101	0.245057	3.28128	0.00103336	0.00477305	342.632	193.368	vab-2
WBGene00044077	989.728	0.804027	0.224036	3.58882	0.000332177	0.00181888	1264.1	715.353	pacs-1
WBGene00006351	689.222	0.803717	0.19091	4.20994	2.55e-05	0.000201216	879.862	498.581	sur-5
WBGene00010822	88.527	0.80316	0.29446	2.72757	0.00638018	0.0217063	113.486	63.5678	M01G12.9
WBGene00001621	261.174	0.80303	0.254729	3.15249	0.00161887	0.0069657	333.162	189.186	glt-3
WBGene00017023	1173.02	0.803003	0.15807	5.08006	3.77e-07	4.83e-06	1494.21	851.825	D1022.4
WBGene00018719	341.938	0.802681	0.218306	3.67686	0.000236121	0.00136205	436.94	246.936	ccd-5
WBGene00019932	437.067	0.802594	0.223294	3.59433	0.000325225	0.00178596	558.305	315.828	R07C12.2
WBGene00018483	693.535	0.802547	0.236647	3.39132	0.000695563	0.00341459	886.532	500.538	F45F2.11
WBGene00009010	504.128	0.801705	0.323895	2.4752	0.0133161	0.0394312	647.218	361.038	F21D5.5
WBGene00006825	543.25	0.80118	0.210949	3.79797	0.000145884	0.000906379	693.45	393.05	unc-96
WBGene00007507	280.663	0.801159	0.264592	3.02791	0.00246254	0.0098829	359.443	201.884	C10C5.3
WBGene00022645	7578.94	0.800757	0.241433	3.31669	0.000910916	0.00428359	9681.05	5476.83	irg-8
WBGene00015541	247.284	0.800506	0.232434	3.44402	0.000573128	0.00289292	315.91	178.657	C06E7.4
WBGene00016644	521.506	0.800392	0.218688	3.65997	0.000252241	0.0014406	665.552	377.461	abhd-3.2
WBGene00003002	1989.21	0.800299	0.234638	3.41079	0.000647754	0.00320818	2539.51	1438.91	lin-13
WBGene00019022	130.896	0.800252	0.258302	3.09812	0.00194754	0.0081168	167.486	94.3073	F58A6.1
WBGene00017789	575.822	0.799935	0.303638	2.6345	0.00842618	0.0272788	738.368	413.275	F25E5.8
WBGene00013544	698.318	0.799544	0.221928	3.60272	0.000314905	0.00174087	891.082	505.554	Y75B8A.7
WBGene00007116	452.01	0.799417	0.32349	2.47123	0.0134649	0.039785	579.161	324.858	B0198.3
WBGene00009801	277.59	0.798966	0.211014	3.78632	0.000152895	0.000942694	354.218	200.961	ipla-2
WBGene00008910	80.5788	0.798777	0.312067	2.55964	0.0104782	0.0325243	103.604	57.5533	F17C8.3
WBGene00000988	9518.5	0.798752	0.255088	3.13128	0.00174047	0.00739341	12159	6877.98	dhs-25
WBGene00000784	15797.9	0.798687	0.236966	3.37048	0.000750384	0.00363401	20164.1	11431.7	cpr-4
WBGene00007283	232.163	0.798432	0.438051	1.82269	0.06835	0.144897	300.44	163.886	clec-222
WBGene00013284	1381.8	0.7984	0.259545	3.07615	0.00209691	0.00864633	1765.54	998.07	daf-22
WBGene00005017	4233.54	0.798376	0.344876	2.31497	0.0206148	0.0561479	5436.45	3030.63	sqt-2
WBGene00013081	909.946	0.798064	0.350111	2.27946	0.0226396	0.0603977	1169.54	650.354	txt-14
WBGene00002234	122.692	0.797998	0.250977	3.17957	0.00147495	0.00645915	156.737	88.648	kqt-2
WBGene00020952	749.937	0.797722	0.235521	3.38706	0.000706467	0.00345392	956.744	543.131	kel-8
WBGene00016216	72.8862	0.797329	0.311991	2.55562	0.0106	0.0328485	93.8019	51.9704	pals-22
WBGene00023432	531.316	0.797234	0.213842	3.72815	0.000192894	0.00114292	677.649	384.984	K12B6.9
WBGene00019284	267.525	0.797003	0.275773	2.89007	0.00385156	0.0143481	342.221	192.83	K01A2.10
WBGene00022010	1077.3	0.796496	0.217099	3.66882	0.000243676	0.00139672	1372.36	782.239	catp-7
WBGene00010690	100.249	0.795776	0.381868	2.0839	0.0371689	0.0900247	129.107	71.3905	K08H2.3
WBGene00012960	314.565	0.79572	0.286336	2.77897	0.00545315	0.0191248	401.494	227.636	Y47H10A.4
WBGene00015400	596.615	0.795189	0.33404	2.38052	0.0172884	0.0487743	765.353	427.876	cyp-35A2
WBGene00001691	332.604	0.795154	0.307143	2.58887	0.00962919	0.0303908	426.192	239.016	grd-2
WBGene00009200	559.693	0.794862	0.280951	2.82919	0.00466666	0.016817	715.433	403.954	F28C1.1
WBGene00016966	396.747	0.794815	0.287391	2.76562	0.00568142	0.0197575	507.461	286.032	aipr-1
WBGene00000081	1874.69	0.793864	0.261221	3.03905	0.00237326	0.00958391	2392.7	1356.68	ads-1
WBGene00019801	729.504	0.79371	0.239832	3.30945	0.000934808	0.00438074	930.187	528.821	aak-1
WBGene00000444	142.656	0.793645	0.263821	3.00827	0.00262743	0.0104437	182.528	102.783	ceh-21
WBGene00006820	3061.54	0.793628	0.200141	3.96535	7.33e-05	0.000501728	3897.66	2225.43	unc-89
WBGene00004980	5008.89	0.793599	0.162055	4.89709	9.73e-07	1.12e-05	6367.55	3650.24	spk-1
WBGene00022855	850.703	0.793587	0.226419	3.50495	0.000456687	0.00238376	1084.1	617.302	tcer-1
WBGene00015219	629.426	0.793581	0.216047	3.67318	0.00023955	0.00137849	801.253	457.598	B0507.2
WBGene00008665	997.258	0.793265	0.288484	2.74977	0.00596373	0.0205473	1274.78	719.741	ercc-1
WBGene00002131	768.357	0.793053	0.248674	3.18912	0.00142705	0.00627107	979.914	556.8	inx-9
WBGene00022463	1521.66	0.792585	0.228033	3.47574	0.000509441	0.00261667	1938.64	1104.68	elpc-1
WBGene00001259	2739.25	0.792408	0.219174	3.61544	0.000299843	0.00167123	3488.18	1990.31	emb-5
WBGene00010045	404.723	0.792329	0.271051	2.92318	0.00346478	0.0131735	516.627	292.82	F54C9.11
WBGene00006757	1325.94	0.792246	0.314757	2.51701	0.0118355	0.0358922	1695.81	956.075	unc-18
WBGene00010745	379.022	0.792245	0.31615	2.50591	0.0122136	0.0368154	485.625	272.419	dod-17
WBGene00011462	769.174	0.792159	0.397277	1.99397	0.0461549	0.106491	990.662	547.687	vap-2
WBGene00008274	1108.15	0.792083	0.221525	3.5756	0.000349426	0.00189691	1410.75	805.55	pdzd-8
WBGene00010701	2308.66	0.791976	0.15586	5.08132	3.75e-07	4.81e-06	2932.45	1684.87	ent-2
WBGene00012464	55.6933	0.791967	0.400292	1.97847	0.0478755	0.109608	71.7333	39.6534	arrd-7
WBGene00018024	1150.42	0.791957	0.261747	3.02566	0.00248095	0.00994054	1468.37	832.48	F35A5.1
WBGene00010629	1734.28	0.791834	0.28792	2.75019	0.00595614	0.0205248	2215.5	1253.07	sluh-7
WBGene00002220	328.179	0.791671	0.218234	3.62763	0.000286038	0.00160418	417.883	238.474	gcc-1
WBGene00008266	162.554	0.791002	0.294441	2.68645	0.00722163	0.0240097	207.844	117.264	rike-1
WBGene00012747	350.287	0.790344	0.283661	2.78623	0.00533256	0.0187744	447.899	252.674	Y40H7A.10
WBGene00012452	2805.51	0.790188	0.330265	2.39259	0.0167299	0.047407	3591.21	2019.81	Y17D7B.4
WBGene00018823	1165.51	0.78958	0.228822	3.45064	0.000559267	0.00283575	1484.23	846.796	F54E2.1
WBGene00007252	98.7423	0.789499	0.280414	2.81548	0.00487041	0.0174052	126.265	71.2194	mlt-2
WBGene00000118	1071.67	0.789335	0.178187	4.42982	9.43e-06	8.49e-05	1362.17	781.178	alh-12
WBGene00002069	321.894	0.789327	0.221928	3.55668	0.000375566	0.00202033	409.858	233.931	ikb-1
WBGene00012149	2795.57	0.789255	0.221223	3.56768	0.00036015	0.00194678	3556.69	2034.44	VF13D12L.3
WBGene00021253	430.576	0.788588	0.26391	2.98809	0.00280726	0.0110452	549.13	312.021	Y22D7AL.15
WBGene00012343	599.942	0.788536	0.204296	3.85977	0.000113493	0.000730854	762.587	437.298	casc-3
WBGene00020097	2633.55	0.788104	0.214536	3.67352	0.000239228	0.00137747	3348.92	1918.17	larp-1
WBGene00001974	1333.58	0.787704	0.310958	2.53315	0.0113041	0.0346126	1704.14	963.02	hmg-4
WBGene00011984	119.997	0.787515	0.322372	2.44288	0.0145706	0.042444	153.529	86.4645	T24C2.5
WBGene00010115	427.395	0.787464	0.205307	3.83555	0.000125285	0.000795189	543.649	311.14	aakb-1
WBGene00016015	869.929	0.786958	0.205048	3.83792	0.000124083	0.000788612	1104.76	635.097	sna-3
WBGene00017537	212.018	0.786872	0.275633	2.85478	0.00430661	0.0157406	270.391	153.644	F17A9.5
WBGene00000647	90125.2	0.786766	0.275634	2.85439	0.00431198	0.0157542	114891	65359.8	col-71
WBGene00009403	188.358	0.786626	0.289367	2.71844	0.00655906	0.0222233	239.759	136.957	F35C11.4
WBGene00020279	106.24	0.786577	0.259331	3.0331	0.00242051	0.00973539	134.901	77.5784	glb-25
WBGene00010845	1119.89	0.786058	0.271161	2.89886	0.00374522	0.0140318	1427.34	812.435	smrd-1
WBGene00004856	230.555	0.785891	0.218014	3.60477	0.000312435	0.00172822	292.521	168.589	sma-2
WBGene00019587	86.9429	0.785813	0.411614	1.9091	0.0562491	0.124587	111.415	62.4707	K09F6.4
WBGene00007906	83.548	0.785396	0.379928	2.06722	0.038713	0.0928173	107.576	59.5202	C33G3.6
WBGene00008584	1107.76	0.785317	0.18708	4.19775	2.7e-05	0.000210601	1406.67	808.843	irg-4
WBGene00009944	434.644	0.784608	0.324344	2.41906	0.0155605	0.0447605	554.959	314.33	mtcu-2
WBGene00010646	358.024	0.784578	0.255209	3.07425	0.00211031	0.00869405	455.101	260.947	K08C7.1
WBGene00003684	98.739	0.784424	0.376857	2.08149	0.0373891	0.0903966	126.447	71.0309	nhr-94
WBGene00008936	375.04	0.784207	0.22472	3.48971	0.00048355	0.00249924	477.475	272.604	papl-1
WBGene00001604	6960.06	0.784195	0.226009	3.46975	0.000520946	0.00266711	8845.85	5074.27	gln-3
WBGene00022021	2121.52	0.784169	0.196934	3.98188	6.84e-05	0.000472335	2693.44	1549.59	Y61A9LA.10
WBGene00002031	119.695	0.783781	0.298228	2.62812	0.00858571	0.0276631	152.92	86.4692	hst-6
WBGene00000822	4310.67	0.783367	0.215746	3.63097	0.000282355	0.00158728	5475.68	3145.66	csq-1
WBGene00001132	2094.87	0.783208	0.201883	3.87951	0.000104669	0.000681658	2659.77	1529.97	alp-1
WBGene00001955	1292.89	0.782136	0.187611	4.16893	3.06e-05	0.000233508	1639.27	946.523	hlh-11
WBGene00001650	322.315	0.782107	0.24196	3.23238	0.00122762	0.00552777	409.044	235.585	gon-1
WBGene00006472	1758.75	0.78208	0.164897	4.74285	2.11e-06	2.22e-05	2228.84	1288.67	tag-123
WBGene00011444	313.273	0.782064	0.219017	3.57078	0.000355916	0.00192663	397.734	228.813	noca-2
WBGene00013042	235.522	0.781767	0.283766	2.75497	0.0058697	0.0202785	300.196	170.849	cccp-1
WBGene00011124	1372.78	0.781498	0.360661	2.16685	0.0302466	0.0765195	1757.03	988.524	sdz-27
WBGene00017162	1748.1	0.781264	0.263936	2.96005	0.00307592	0.0119609	2223.99	1272.22	ddx-23
WBGene00008670	385.641	0.78126	0.197872	3.9483	7.87e-05	0.000531736	489.604	281.679	eif-2Bdelta
WBGene00010336	283.086	0.781217	0.34101	2.29089	0.0219697	0.0589752	361.731	204.441	acox-1.6
WBGene00011182	1313.1	0.780953	0.210112	3.71684	0.000201732	0.00118934	1667.47	958.719	R09H10.5
WBGene00002583	1904.97	0.780832	0.228625	3.41534	0.000637031	0.00316085	2419.99	1389.96	let-363
WBGene00009973	2752.99	0.780191	0.279057	2.79581	0.0051769	0.0183149	3503.64	2002.34	F53C11.3
WBGene00010064	275.828	0.780125	0.297853	2.61916	0.00881467	0.0282545	350.966	200.689	F54F7.2
WBGene00013130	69.629	0.779928	0.409262	1.90569	0.0566901	0.125382	89.6569	49.601	Y52B11B.1
WBGene00009672	550.384	0.779743	0.298748	2.61003	0.00905335	0.0288709	701.775	398.992	mog-7
WBGene00015357	238.021	0.779619	0.31515	2.4738	0.0133683	0.0395549	303.872	172.17	C02F12.8
WBGene00219376	285.885	0.779473	0.327985	2.37655	0.0174752	0.0492282	364.631	207.138	C28G1.10
WBGene00008375	821.624	0.779441	0.236667	3.29341	0.000989798	0.00459843	1042.81	600.435	D1054.8
WBGene00020812	1325.45	0.779369	0.226844	3.4357	0.000591017	0.00296822	1682.96	967.947	acdh-7
WBGene00000018	541.267	0.779036	0.207081	3.76199	0.000168567	0.00102279	686.496	396.037	abl-1
WBGene00000665	1215.59	0.778662	0.268884	2.8959	0.00378073	0.0141314	1545.82	885.37	col-90
WBGene00015346	1728.37	0.778654	0.170282	4.57274	4.81e-06	4.66e-05	2189.34	1267.39	C02F5.3
WBGene00012584	981.736	0.778602	0.20941	3.71808	0.000200744	0.00118499	1244.88	718.593	ceh-100
WBGene00001754	722.583	0.778527	0.245079	3.17663	0.00148995	0.00651153	918.382	526.784	gst-6
WBGene00008495	726.973	0.77846	0.195743	3.97694	6.98e-05	0.000480676	922.051	531.894	F01D5.5
WBGene00010803	119.46	0.778393	0.261205	2.98001	0.00288236	0.011297	151.515	87.4048	M01B2.10
WBGene00020721	655.458	0.778265	0.217698	3.57498	0.000350259	0.00190035	831.529	479.388	T23B12.6
WBGene00017340	86.9922	0.778073	0.29836	2.60783	0.00911173	0.0290279	110.697	63.2871	F10D7.3
WBGene00019328	151.459	0.778038	0.392752	1.98099	0.0475921	0.109183	194.665	108.254	clec-149
WBGene00006579	2108.37	0.777987	0.159553	4.87603	1.08e-06	1.23e-05	2668.91	1547.82	tlk-1
WBGene00014015	825.562	0.77795	0.266128	2.92321	0.00346439	0.0131735	1049.24	601.887	panl-3
WBGene00000657	71748.2	0.777907	0.194594	3.99759	6.4e-05	0.000445663	90934	52562.4	col-81
WBGene00001794	3633.68	0.77789	0.176145	4.41619	1e-05	8.97e-05	4603.1	2664.25	gta-1
WBGene00017864	4948.91	0.777589	0.142564	5.45433	4.92e-08	7.54e-07	6262.53	3635.29	pcca-1
WBGene00011727	157.719	0.777473	0.297724	2.61139	0.0090176	0.028786	201.088	114.349	T12A7.6
WBGene00017690	124.972	0.776745	0.296287	2.62159	0.00875195	0.0281129	159.78	90.1652	ceh-60
WBGene00019550	79.7943	0.776738	0.404003	1.9226	0.05453	0.121595	102.373	57.2158	K09C4.5
WBGene00022048	6193.97	0.776139	0.228616	3.39495	0.00068642	0.00337416	7856.17	4531.77	fln-1
WBGene00021531	113.847	0.775432	0.265151	2.92449	0.00345021	0.0131339	144.548	83.1456	Y42G9A.1
WBGene00044689	380.524	0.775335	0.221738	3.49662	0.000471193	0.00244804	482.651	278.397	arid-1
WBGene00015525	624.452	0.775293	0.226757	3.41904	0.000628421	0.00312384	792.208	456.696	rha-2
WBGene00194664	85.8718	0.774808	0.311553	2.48692	0.0128854	0.0384457	108.883	62.861	K09E9.7
WBGene00021094	145.835	0.774572	0.271378	2.85421	0.00431434	0.0157567	185.616	106.054	W08F4.5
WBGene00001520	4441.09	0.77417	0.179218	4.31971	1.56e-05	0.0001317	5620.63	3261.55	gas-1
WBGene00004110	483.158	0.774044	0.266379	2.9058	0.00366316	0.0137597	614.298	352.017	pqn-20
WBGene00019368	686.988	0.773891	0.221809	3.489	0.000484823	0.00250446	870.809	503.168	txt-4
WBGene00008745	1348.39	0.773638	0.183288	4.22089	2.43e-05	0.000192882	1707.24	989.538	F13E6.1
WBGene00009983	11730.5	0.773008	0.367321	2.10445	0.0353392	0.0865985	14988.2	8472.8	cut-2
WBGene00007536	115.002	0.772648	0.293466	2.63284	0.00846743	0.0273705	146.121	83.8835	daf-36
WBGene00019977	53.8716	0.772586	0.435673	1.77332	0.0761765	0.157927	69.0999	38.6433	fpn-1.2
WBGene00007112	18146.5	0.772301	0.148428	5.2032	1.96e-07	2.68e-06	22934	13358.9	B0035.13
WBGene00010554	65.8145	0.771908	0.304771	2.53275	0.0113172	0.0346359	83.6931	47.9358	mlc-6
WBGene00016469	518.122	0.771574	0.175287	4.40177	1.07e-05	9.5e-05	655.428	380.816	C36B7.6
WBGene00003827	1109.63	0.77142	0.198757	3.88123	0.000103931	0.000677318	1404.36	814.904	ntl-4
WBGene00008789	173.104	0.771092	0.351709	2.19241	0.0283496	0.0725671	220.973	125.236	F14D7.2
WBGene00003630	551.594	0.770851	0.224684	3.43082	0.000601749	0.00301414	698.77	404.419	nhr-40
WBGene00000796	1275.51	0.770634	0.29524	2.6102	0.009049	0.0288619	1620.92	930.098	crn-3
WBGene00022610	722.946	0.770569	0.351867	2.18995	0.0285282	0.0729104	921.988	523.904	ltah-1.2
WBGene00006984	1114.26	0.770466	0.179282	4.2975	1.73e-05	0.000143445	1409.2	819.312	zig-7
WBGene00009477	1858.41	0.770285	0.260154	2.96088	0.00306758	0.011931	2357.22	1359.61	rbpl-1
WBGene00004378	1039.72	0.76996	0.179235	4.29582	1.74e-05	0.000144475	1313.98	765.468	rme-8
WBGene00022201	1579.57	0.769846	0.183594	4.19321	2.75e-05	0.000214254	1996.65	1162.48	Y71H10B.1
WBGene00009324	250.802	0.769612	0.309466	2.4869	0.0128861	0.0384457	318.574	183.03	ttbk-3
WBGene00004358	4470.03	0.769134	0.197273	3.89883	9.67e-05	0.000637372	5653.92	3286.13	rhr-1
WBGene00003034	669.858	0.769039	0.25097	3.06426	0.00218207	0.00895663	848.864	490.853	lin-49
WBGene00015553	1391.31	0.768788	0.229201	3.35421	0.000795917	0.00382524	1761.86	1020.77	trxr-1
WBGene00006814	1083.38	0.768761	0.162861	4.72035	2.35e-06	2.45e-05	1368.46	798.301	unc-82
WBGene00012615	114988	0.76866	0.202941	3.7876	0.000152107	0.000938449	145431	84545.8	dct-16
WBGene00006844	187.696	0.768549	0.275376	2.79091	0.00525604	0.0185363	238.704	136.688	unc-120
WBGene00013575	692.362	0.768294	0.237124	3.24005	0.00119507	0.00539656	877.65	507.075	acs-5
WBGene00045399	3755.57	0.768241	0.219804	3.49511	0.000473858	0.00246054	4752.8	2758.34	Y47G6A.33
WBGene00009163	440.21	0.767992	0.316165	2.42908	0.015137	0.0437584	560.257	320.163	drsh-1
WBGene00013632	117.247	0.767594	0.324432	2.36597	0.0179831	0.05036	148.895	85.5992	Y105C5A.1
WBGene00004359	76.3745	0.767458	0.328595	2.33557	0.0195135	0.0536177	97.5375	55.2114	rhr-2
WBGene00008708	74.1066	0.767253	0.35792	2.14364	0.0320615	0.0802203	94.8724	53.3408	F11E6.4
WBGene00016391	1209.12	0.767144	0.222822	3.44286	0.000575607	0.00290389	1529.91	888.329	lonp-1
WBGene00018750	175.578	0.766836	0.300561	2.55135	0.0107307	0.0331724	223.044	128.112	F53C3.6
WBGene00001562	425.626	0.766557	0.234896	3.26338	0.00110091	0.00503001	538.285	312.968	lin-66
WBGene00015787	99.1724	0.766516	0.326902	2.34479	0.019038	0.0526081	126.339	72.0057	actl-1
WBGene00006602	559.177	0.766458	0.270412	2.83441	0.00459108	0.0165856	709.119	409.236	tps-1
WBGene00019779	884.879	0.766352	0.266716	2.87329	0.0040622	0.0149887	1121.21	648.548	endu-2
WBGene00010935	357.378	0.766179	0.229866	3.33315	0.000858695	0.00407638	452.143	262.614	M163.1
WBGene00007982	357.696	0.766147	0.256693	2.98468	0.00283877	0.011152	453.282	262.11	pxd-1
WBGene00016810	925.783	0.766136	0.247284	3.0982	0.001947	0.0081164	1172.25	679.318	C50D2.7
WBGene00012664	8232.66	0.765921	0.211045	3.62918	0.000284325	0.00159598	10408.3	6057.04	Y39B6A.1
WBGene00001101	641.552	0.765787	0.203253	3.76766	0.000164785	0.00100588	810.252	472.852	dsh-1
WBGene00000388	169.039	0.765724	0.385595	1.98583	0.0470526	0.108153	215.871	122.206	cdc-25.3
WBGene00008602	449.66	0.764597	0.34264	2.23149	0.0256488	0.0668017	572.413	326.907	oac-14
WBGene00008748	116.734	0.764408	0.303551	2.51822	0.0117949	0.0358091	148.231	85.2365	yap-1
WBGene00020135	81.1236	0.764252	0.360041	2.12268	0.0337808	0.0835455	103.654	58.5932	aakg-4
WBGene00015061	2595.82	0.764057	0.235437	3.24527	0.00117338	0.0053138	3284.29	1907.35	cpna-2
WBGene00020399	1815.04	0.763615	0.191864	3.97999	6.89e-05	0.000475243	2290.98	1339.09	ztf-4
WBGene00010338	188.418	0.763505	0.230919	3.30637	0.000945121	0.00442143	238.081	138.755	F59F4.3
WBGene00022146	143.713	0.763174	0.265815	2.87107	0.00409082	0.0150621	182.577	104.849	rml-5
WBGene00007574	1567.25	0.763077	0.263473	2.89623	0.00377681	0.0141225	1983.43	1151.07	C14B1.3
WBGene00009453	681.327	0.762892	0.189706	4.02145	5.78e-05	0.000408346	860.714	501.94	F36A2.3
WBGene00004377	312.23	0.762613	0.219416	3.47565	0.000509614	0.00261685	394.415	230.046	rme-6
WBGene00020346	1397.78	0.762556	0.220843	3.45294	0.000554521	0.00281472	1766.07	1029.49	rbm-5
WBGene00006404	1175.8	0.762493	0.235218	3.24164	0.00118844	0.00537177	1487.24	864.36	tag-10
WBGene00009947	133.732	0.762456	0.323969	2.35349	0.0185982	0.0517003	170.52	96.945	ttc-36
WBGene00013135	186.554	0.762402	0.339172	2.24783	0.0245868	0.0645225	236.591	136.517	rga-2
WBGene00011717	920.936	0.76225	0.183152	4.16185	3.16e-05	0.000240489	1161.76	680.113	T11G6.2
WBGene00007094	302.98	0.762052	0.267466	2.84916	0.00438349	0.0159601	384.263	221.697	B0019.2
WBGene00001480	322.419	0.761967	0.240825	3.16399	0.00155622	0.00674968	407.077	237.761	fmo-5
WBGene00006442	902.334	0.761818	0.251334	3.0311	0.00243665	0.00978993	1141.8	662.871	tag-65
WBGene00006819	7723.72	0.761589	0.237696	3.20404	0.00135512	0.00601769	9764.67	5682.77	unc-87
WBGene00011733	332.076	0.761081	0.284478	2.67536	0.00746483	0.0246671	420.642	243.51	T12D8.5
WBGene00021070	668.35	0.760539	0.233473	3.2575	0.00112397	0.00512182	845.424	491.276	cpr-8
WBGene00020403	355.301	0.760351	0.395878	1.92067	0.0547736	0.121956	453.775	256.826	hrde-4
WBGene00021044	243.077	0.760006	0.224289	3.38852	0.00070272	0.00343826	307.062	179.092	W05H7.1
WBGene00018776	1199.24	0.759807	0.204177	3.72133	0.00019818	0.00117204	1512.63	885.854	ddx-46
WBGene00001056	2504.18	0.759777	0.175747	4.32314	1.54e-05	0.000130017	3156.98	1851.37	dpf-3
WBGene00016416	641.012	0.759685	0.231224	3.2855	0.00101803	0.00471029	808.963	473.061	C34F11.5
WBGene00000245	325.799	0.759464	0.234441	3.23947	0.00119751	0.00540504	411.598	240	bca-1
WBGene00018297	39297.9	0.759455	0.282201	2.69118	0.0071199	0.0237547	49757	28838.8	F41F3.3
WBGene00044332	68.8573	0.759395	0.398412	1.90605	0.0566431	0.125328	88.3458	49.3687	clec-36
WBGene00016995	2518.55	0.759299	0.161157	4.71154	2.46e-06	2.54e-05	3172.56	1864.54	acly-1
WBGene00009106	153.554	0.759126	0.231206	3.28333	0.00102589	0.00474316	194.436	112.672	acs-12
WBGene00002241	898.73	0.759125	0.285083	2.66282	0.00774891	0.0254595	1137.88	659.581	kup-1
WBGene00006781	477.09	0.758895	0.253811	2.99001	0.00278971	0.0109966	603.695	350.484	unc-45
WBGene00000402	90.7854	0.758893	0.433872	1.74912	0.0802706	0.164635	116.367	65.2041	cdh-10
WBGene00006384	189.586	0.758782	0.25974	2.92131	0.00348558	0.0132341	239.2	139.971	taf-3
WBGene00015621	416.926	0.758355	0.251611	3.01399	0.00257833	0.01027	527.388	306.464	C09B7.2
WBGene00009476	162.016	0.758128	0.283591	2.67332	0.00751048	0.0247877	205.367	118.665	F36F2.2
WBGene00017302	289.483	0.75804	0.269314	2.81471	0.00488219	0.0174316	366.208	212.757	F09F7.5
WBGene00014252	2199.26	0.757829	0.239808	3.16015	0.00157685	0.00682201	2778.38	1620.14	ZK1320.2
WBGene00016811	76.2725	0.757524	0.376375	2.01268	0.0441479	0.102646	97.4075	55.1374	luc-7L3
WBGene00006928	1791.58	0.757416	0.344902	2.19603	0.0280898	0.0721202	2276.39	1306.78	vit-4
WBGene00000831	245.99	0.757241	0.280782	2.6969	0.00699879	0.0234495	311.444	180.537	ctl-2
WBGene00021765	523.5	0.757037	0.23283	3.25145	0.00114817	0.00521708	660.322	386.677	Y51F10.4
WBGene00019730	601.167	0.756928	0.195243	3.87684	0.000105821	0.000688455	758.548	443.786	asns-2
WBGene00016877	219.088	0.756752	0.322261	2.34826	0.0188615	0.0522344	277.804	160.372	C52D10.3
WBGene00007042	1413.15	0.756676	0.226954	3.33405	0.000855926	0.00406629	1782.99	1043.31	pbrm-1
WBGene00008283	141.612	0.756654	0.392536	1.9276	0.0539046	0.120402	180.482	102.741	C53D6.6
WBGene00019489	534.711	0.756516	0.217864	3.47243	0.000515765	0.00264343	674.647	394.775	K07E1.1
WBGene00010013	1055.81	0.756512	0.264668	2.85834	0.00425864	0.0155952	1335.04	776.582	F54B3.1
WBGene00010070	2489.99	0.75644	0.1907	3.96666	7.29e-05	0.000499167	3138.8	1841.17	nep-17
WBGene00013376	602.29	0.756425	0.351378	2.15274	0.0313391	0.0787666	765.344	439.236	Y62E10A.6
WBGene00006636	88.4181	0.756337	0.264222	2.86251	0.00420303	0.0154154	111.619	65.2173	tsp-10
WBGene00016555	152.723	0.756311	0.323817	2.33561	0.0195115	0.0536177	193.858	111.588	math-20
WBGene00022296	962.433	0.756106	0.226546	3.33754	0.000845247	0.0040216	1215.1	709.763	xpc-1
WBGene00004743	953.512	0.755958	0.167919	4.50191	6.73e-06	6.3e-05	1200.91	706.11	scm-1
WBGene00016507	1163.96	0.755861	0.308641	2.449	0.0143255	0.0418556	1473.6	854.306	abhd-5.2
WBGene00022793	4147.11	0.755584	0.146946	5.14192	2.72e-07	3.61e-06	5217.76	3076.46	ZK686.3
WBGene00005003	1589.23	0.755506	0.221638	3.40874	0.000652634	0.00322699	2005.11	1173.35	spp-18
WBGene00017716	297.446	0.75528	0.309484	2.44045	0.0146689	0.0426847	377.177	217.715	sups-1
WBGene00003368	267.436	0.755134	0.305621	2.47082	0.0134804	0.0398244	337.852	197.021	mkk-4
WBGene00000426	922.099	0.755013	0.280446	2.69219	0.00709847	0.0237096	1166.2	678.002	ced-12
WBGene00006926	14464.3	0.754857	0.262601	2.87454	0.00404613	0.0149526	18274.5	10654.1	vit-2
WBGene00016614	566.878	0.754409	0.25878	2.91526	0.00355395	0.0134425	715.557	418.199	trpp-12
WBGene00003210	1617.1	0.753638	0.220733	3.41425	0.000639581	0.00317101	2038.94	1195.26	mel-28
WBGene00011206	91.1689	0.753381	0.434833	1.73258	0.083171	0.169212	116.966	65.3721	R10E4.11
WBGene00021895	113.125	0.753292	0.301144	2.50143	0.0123692	0.0371723	143.112	83.1366	clec-84
WBGene00011440	271.907	0.753184	0.255743	2.94508	0.00322867	0.012463	342.903	200.911	sfxn-1.5
WBGene00019986	583.046	0.753048	0.199013	3.78392	0.000154379	0.000948762	734.934	431.158	R09F10.1
WBGene00019819	3519.07	0.752755	0.244764	3.07543	0.00210198	0.0086635	4439	2599.15	aass-1
WBGene00194687	69.0965	0.75274	0.404934	1.85892	0.0630381	0.136362	88.6204	49.5726	F57C12.6
WBGene00006755	2564.03	0.752634	0.246423	3.05423	0.00225637	0.00920787	3234.14	1893.92	unc-16
WBGene00017786	79.7129	0.752588	0.375592	2.00374	0.0450979	0.104407	101.04	58.3861	F25E5.5
WBGene00006379	145.207	0.752422	0.281348	2.67435	0.00748751	0.0247291	183.299	107.116	sys-1
WBGene00010790	4844.97	0.752378	0.19482	3.86192	0.0001125	0.000725193	6099.18	3590.75	adh-1
WBGene00003367	2113.2	0.752026	0.272778	2.75692	0.00583487	0.0201913	2668.67	1557.73	mix-1
WBGene00020830	144.482	0.752014	0.334088	2.25095	0.0243888	0.0641197	182.528	106.435	T26C11.4
WBGene00007599	369.689	0.751875	0.286949	2.62024	0.00878682	0.0281915	467.889	271.489	C15A11.7
WBGene00008258	1302.78	0.751703	0.169734	4.4287	9.48e-06	8.53e-05	1639.01	966.547	mans-2
WBGene00018516	120.577	0.751662	0.283736	2.64916	0.00806912	0.0263158	151.871	89.2831	gakh-1
WBGene00019731	75.7418	0.75163	0.280954	2.67528	0.00746679	0.0246693	95.5327	55.9509	M02D8.5
WBGene00018892	1082.01	0.751462	0.277812	2.70493	0.00683183	0.0229753	1366.81	797.214	cir-1
WBGene00001173	4732.65	0.751285	0.209892	3.57939	0.000344398	0.0018736	5959.2	3506.11	egl-4
WBGene00001428	1722.15	0.751134	0.236711	3.17322	0.0015076	0.00657335	2171.46	1272.85	fkb-3
WBGene00000387	199.206	0.751057	0.425181	1.76644	0.0773219	0.1599	254.378	144.034	cdc-25.2
WBGene00010875	1126.92	0.751013	0.2595	2.89407	0.0038028	0.0141999	1422.21	831.63	M05D6.2
WBGene00015828	99.1983	0.750569	0.327789	2.28979	0.0220332	0.059129	126.055	72.3418	math-14
WBGene00003074	528.326	0.750537	0.280056	2.67995	0.0073633	0.0243995	667.851	388.801	lars-2
WBGene00001443	860.036	0.750315	0.305037	2.45975	0.0139034	0.0408706	1088.22	631.849	fli-1
WBGene00000419	1045.56	0.750024	0.266325	2.8162	0.00485957	0.0173704	1319.99	771.127	ced-5
WBGene00012158	3125.18	0.749679	0.19712	3.80315	0.000142867	0.000889243	3932.71	2317.64	ucr-2.1
WBGene00007047	322.395	0.749664	0.274534	2.73068	0.00632033	0.0215258	406.205	238.584	wts-1
WBGene00004296	1658.35	0.74951	0.328697	2.28025	0.0225931	0.0602992	2100.35	1216.34	rad-50
WBGene00000620	436.841	0.749045	0.412966	1.81382	0.0697056	0.147056	556.464	317.217	col-43
WBGene00012138	299.405	0.74899	0.29654	2.52577	0.0115445	0.0351671	377.795	221.014	T28F4.3
WBGene00006759	2133.88	0.748807	0.196985	3.80134	0.000143913	0.000895168	2685.36	1582.4	unc-22
WBGene00016266	570.409	0.748708	0.297588	2.51592	0.0118723	0.0359923	721.572	419.246	idhg-2
WBGene00003374	359.538	0.748662	0.279852	2.67521	0.00746828	0.0246699	453.23	265.846	mlk-1
WBGene00007440	86.6854	0.748661	0.419504	1.78463	0.0743211	0.154739	110.858	62.5129	C08E8.4
WBGene00014011	1078.5	0.748347	0.320087	2.33795	0.01939	0.0534021	1364.86	792.143	ZK632.2
WBGene00021527	77.8775	0.74832	0.281042	2.66266	0.00775249	0.0254669	98.5272	57.2277	aakg-3
WBGene00020259	339.248	0.748116	0.311758	2.39967	0.0164099	0.0467196	429.132	249.364	T05E7.3
WBGene00018259	117.854	0.748049	0.286911	2.60725	0.00912725	0.0290724	149.539	86.1687	F41B4.3
WBGene00009635	188.886	0.747984	0.270892	2.76118	0.00575921	0.0199889	238.492	139.28	F42F12.3
WBGene00003656	1105.8	0.747418	0.198393	3.76736	0.000164986	0.00100646	1390.92	820.676	nhr-66
WBGene00004989	2177.86	0.747391	0.307928	2.42716	0.0152173	0.0439638	2752.6	1603.12	spp-4
WBGene00017372	1458.65	0.747391	0.314501	2.37643	0.0174808	0.0492368	1843.8	1073.5	F10G7.9
WBGene00007894	60.853	0.747275	0.458307	1.63051	0.102994	0.199921	78.1124	43.5936	C33D3.3
WBGene00011729	2187.46	0.746919	0.178457	4.18542	2.85e-05	0.000220463	2748.27	1626.64	set-16
WBGene00021793	78.8095	0.746269	0.437065	1.70746	0.087737	0.176853	100.319	57.3	Y52D5A.2
WBGene00001978	1063.58	0.746096	0.256244	2.91166	0.0035951	0.0135739	1340.2	786.963	hmp-1
WBGene00015697	82.4981	0.746066	0.345407	2.15996	0.0307757	0.0776404	104.329	60.6667	mlst-8
WBGene00012538	497.684	0.746035	0.262347	2.8437	0.00445934	0.016199	628.079	367.29	semo-1
WBGene00010471	1292.33	0.745915	0.203091	3.67282	0.000239893	0.00138004	1625.74	958.928	cdr-6
WBGene00008622	655.939	0.745893	0.191907	3.88675	0.000101594	0.000665054	824.283	487.596	F09C8.2
WBGene00008720	1462.05	0.745878	0.164484	4.53465	5.77e-06	5.47e-05	1836.18	1087.92	F12F6.1
WBGene00000225	505.646	0.745802	0.246619	3.02411	0.00249366	0.00998137	635.873	375.419	atgp-2
WBGene00000084	132.2	0.745535	0.322138	2.31433	0.0206494	0.0562098	167.646	96.7551	aex-1
WBGene00004040	1280.58	0.745416	0.211191	3.52958	0.000416222	0.00220223	1609.56	951.594	pld-1
WBGene00000214	57985.1	0.745361	0.25375	2.93738	0.00330996	0.0127104	73042.5	42927.6	asp-1
WBGene00011000	522.903	0.745319	0.288996	2.57899	0.00990887	0.0310823	659.399	386.407	R03G8.6
WBGene00011647	2114.32	0.745156	0.19577	3.80628	0.000141071	0.000879288	2656.51	1572.14	noca-1
WBGene00015680	611.839	0.745088	0.214489	3.47379	0.000513166	0.00263154	769.05	454.627	egal-1
WBGene00020633	306.602	0.745004	0.190697	3.90674	9.36e-05	0.000619234	385.233	227.97	aakg-2
WBGene00019572	1639.33	0.744853	0.204298	3.64592	0.000266437	0.00151031	2061.49	1217.17	K09E2.3
WBGene00015492	238.469	0.744735	0.222675	3.3445	0.000824321	0.00393683	299.763	177.175	lnp-1
WBGene00018350	351.578	0.744726	0.219847	3.38747	0.000705406	0.00344962	442.254	260.902	ifo-1
WBGene00020120	190.823	0.744533	0.222005	3.35368	0.000797454	0.00383009	239.646	142	R160.3
WBGene00001580	1970.02	0.744379	0.271993	2.73676	0.00620477	0.0212199	2482.43	1457.6	gex-3
WBGene00017478	362.948	0.744138	0.270292	2.75309	0.00590363	0.0203698	456.86	269.035	cest-26
WBGene00002957	1976.18	0.743601	0.169555	4.38561	1.16e-05	0.000101231	2480.23	1472.12	let-858
WBGene00017948	100.392	0.743362	0.384394	1.93386	0.0531307	0.118999	127.257	73.5267	mth-1
WBGene00011436	2661.18	0.743234	0.170738	4.35306	1.34e-05	0.000115217	3340.9	1981.46	T04F3.1
WBGene00002058	331.786	0.743098	0.262292	2.8331	0.00460991	0.0166346	418.048	245.525	ifd-2
WBGene00003991	549.475	0.743061	0.187557	3.96178	7.44e-05	0.000508018	690.565	408.384	pfn-3
WBGene00003596	2202.38	0.743057	0.211063	3.52055	0.000430648	0.0022678	2767.66	1637.09	ngp-1
WBGene00019436	318.312	0.742464	0.2191	3.38869	0.000702263	0.00343779	399.711	236.914	K06A9.2
WBGene00008345	874.023	0.742333	0.157086	4.72566	2.29e-06	2.4e-05	1096.36	651.69	C56A3.6
WBGene00017855	1236.61	0.742195	0.188973	3.92752	8.58e-05	0.000575119	1552.58	920.644	F27C1.6
WBGene00004062	1068.51	0.74188	0.288144	2.57469	0.0100331	0.0314097	1346.93	790.094	pmp-5
WBGene00007841	1272.54	0.741766	0.201318	3.68454	0.000229116	0.00132767	1597.66	947.424	C31C9.7
WBGene00000712	105713	0.741466	0.204071	3.63337	0.000279743	0.00157446	132759	78666.3	col-139
WBGene00016568	366.921	0.740934	0.362495	2.04398	0.0409551	0.0967872	463.866	269.977	C41G11.1
WBGene00185014	204.296	0.740601	0.36558	2.02582	0.042783	0.100147	258.922	149.669	F17C8.9
WBGene00019219	446.641	0.740585	0.292643	2.53068	0.0113843	0.0347962	563.537	329.745	H20J04.4
WBGene00016013	171.989	0.740572	0.336787	2.19893	0.0278826	0.0716949	217.8	126.178	ugt-66
WBGene00016758	128.86	0.740566	0.259421	2.85469	0.00430785	0.0157421	162.77	94.949	C49A9.4
WBGene00009671	1080.69	0.74016	0.289378	2.55776	0.0105349	0.0326735	1362.12	799.271	mfap-1
WBGene00000689	2198.17	0.739943	0.298909	2.47548	0.0133058	0.0394252	2771.51	1624.83	col-115
WBGene00003472	583.936	0.739881	0.2742	2.69833	0.00696888	0.0233782	735.634	432.237	mtk-1
WBGene00019882	563.017	0.739797	0.268063	2.75979	0.00578392	0.0200552	707.986	418.047	R05D3.9
WBGene00010540	142.189	0.739196	0.267877	2.75946	0.00578963	0.0200713	179.156	105.221	K03H1.5
WBGene00018508	1138.36	0.739064	0.196433	3.76243	0.000168273	0.00102257	1428.81	847.902	F46F11.1
WBGene00004095	2208.94	0.739064	0.204846	3.6079	0.00030869	0.0017105	2771.93	1645.94	pqe-1
WBGene00016977	2025.2	0.739002	0.165518	4.46478	8.02e-06	7.37e-05	2538.5	1511.9	akap-1
WBGene00018407	589.014	0.738688	0.222144	3.32526	0.000883346	0.00417462	740.294	437.734	F44B9.2
WBGene00011102	3073.54	0.738499	0.193572	3.81511	0.000136121	0.000853865	3856.02	2291.05	R07E3.1
WBGene00019124	1873.86	0.738418	0.212592	3.4734	0.000513901	0.00263459	2352.47	1395.25	F59E12.9
WBGene00012998	315.683	0.738267	0.210197	3.51226	0.000444316	0.00232935	396.276	235.09	Y48C3A.20
WBGene00007752	854.469	0.738003	0.276121	2.67275	0.00752328	0.024817	1074.9	634.038	wdfy-3
WBGene00004315	1836.09	0.737985	0.251593	2.93325	0.00335429	0.0128383	2308.58	1363.61	rbd-1
WBGene00016937	163.339	0.737158	0.277563	2.65583	0.00791139	0.0259127	205.607	121.07	tag-294
WBGene00013111	404.389	0.737144	0.196971	3.7424	0.000182274	0.00109158	506.59	302.189	sta-1
WBGene00010054	2112.51	0.736777	0.223505	3.29646	0.00097911	0.00455909	2650.93	1574.08	gtf-2E2
WBGene00010844	1339.44	0.736676	0.236681	3.11252	0.00185498	0.00780473	1682.31	996.569	prp-3
WBGene00019609	346.668	0.736493	0.243426	3.02554	0.00248193	0.00994087	435.834	257.502	K10B3.1
WBGene00007651	476.544	0.736469	0.189231	3.89191	9.95e-05	0.000652211	596.785	356.303	nra-3
WBGene00009996	501.344	0.736307	0.258345	2.85009	0.00437063	0.0159255	630.113	372.575	sde-2
WBGene00019762	1401.98	0.73628	0.237648	3.0982	0.00194701	0.0081164	1760.58	1043.38	syf-3
WBGene00002037	775.882	0.736228	0.222945	3.30229	0.000958986	0.00447637	974.399	577.364	hum-4
WBGene00004727	371.613	0.736201	0.274893	2.67814	0.00740319	0.0244932	467.979	275.248	sax-1
WBGene00007287	163.501	0.736138	0.238653	3.08456	0.00203853	0.00843859	205.168	121.834	gck-4
WBGene00023405	680.416	0.735666	0.222849	3.30118	0.000962799	0.00449306	853.543	507.29	sor-1
WBGene00016245	457.91	0.73547	0.329014	2.23537	0.0253929	0.0662078	577.715	338.104	rbmx-2
WBGene00007184	1650.3	0.735437	0.232574	3.16216	0.00156603	0.00678448	2071.31	1229.29	ctr-9
WBGene00019959	141.924	0.734587	0.224094	3.27803	0.00104535	0.00481788	178.035	105.812	R08E3.3
WBGene00019164	423.17	0.734449	0.280432	2.61899	0.00881908	0.0282568	532.349	313.992	H06H21.8
WBGene00006826	1409.24	0.734406	0.165082	4.44874	8.64e-06	7.87e-05	1764.49	1054	unc-97
WBGene00006405	903.272	0.734394	0.249854	2.93929	0.0032896	0.0126493	1134.36	672.181	itsn-1
WBGene00007048	2193.58	0.734115	0.217028	3.38258	0.000718071	0.00349726	2751.23	1635.92	nfx-1
WBGene00006986	150.877	0.734065	0.264762	2.77255	0.00556196	0.019443	190.073	111.681	zip-1
WBGene00011680	244.147	0.73397	0.306001	2.39859	0.0164586	0.0468299	306.76	181.535	T10B10.3
WBGene00007228	163.67	0.733581	0.305523	2.40106	0.0163475	0.0465836	206.618	120.722	acs-7
WBGene00009233	185.773	0.733478	0.361272	2.03026	0.0423298	0.0993188	235.169	136.378	F28H6.4
WBGene00017442	216.81	0.733422	0.318741	2.301	0.0213919	0.0578165	272.752	160.868	F13H8.9
WBGene00003036	3040.83	0.733233	0.167699	4.37231	1.23e-05	0.000106912	3805.83	2275.83	lin-53
WBGene00006941	1874.52	0.73323	0.190754	3.84385	0.000121121	0.000772894	2348.12	1400.93	wnk-1
WBGene00006996	2024.12	0.732763	0.19943	3.67428	0.00023852	0.00137381	2536.03	1512.21	zyg-11
WBGene00000987	112.886	0.732752	0.330632	2.21621	0.0266768	0.0691187	142.658	83.1149	dhs-24
WBGene00004029	64.267	0.732488	0.355601	2.05986	0.039412	0.0939711	81.3841	47.1499	pik-1
WBGene00018609	813.59	0.732015	0.284663	2.57151	0.0101255	0.0316162	1023.02	604.16	F48E8.2
WBGene00012059	1258.94	0.731996	0.205243	3.56649	0.000361796	0.00195401	1576.77	941.109	T26G10.1
WBGene00015161	532.457	0.731889	0.193572	3.78096	0.000156223	0.000958544	666.278	398.636	pho-5
WBGene00007428	2792.67	0.731582	0.162983	4.48869	7.17e-06	6.66e-05	3493.65	2091.69	wdr-20
WBGene00000210	4362.96	0.731158	0.184993	3.95235	7.74e-05	0.000524312	5461.67	3264.24	asg-2
WBGene00004809	485.448	0.73093	0.199649	3.66108	0.00025115	0.0014348	608.767	362.128	skr-3
WBGene00006810	1531.35	0.730813	0.167725	4.35722	1.32e-05	0.000113305	1916.07	1146.63	unc-78
WBGene00015296	955.308	0.730257	0.266864	2.73644	0.00621083	0.0212228	1199.27	711.345	gtf-2F1
WBGene00000542	2501.35	0.730218	0.17792	4.10418	4.06e-05	0.000300301	3128.93	1873.76	clp-1
WBGene00001448	16134.3	0.730216	0.19164	3.81035	0.000138772	0.000867448	20193.2	12075.5	flp-5
WBGene00018482	1050.58	0.729953	0.221466	3.29601	0.000980696	0.00456424	1316.33	784.829	F45F2.10
WBGene00013838	90.6327	0.729531	0.333661	2.18645	0.0287829	0.0734923	114.068	67.1973	fbxa-31
WBGene00006489	1173.47	0.729384	0.186165	3.91794	8.93e-05	0.000595101	1468.57	878.373	zhit-3
WBGene00022199	2308.79	0.729322	0.152971	4.76773	1.86e-06	2e-05	2885.73	1731.84	pfk-1.1
WBGene00012134	371.422	0.729268	0.191338	3.81142	0.000138174	0.000864564	465.476	277.367	T28F3.8
WBGene00019617	708.978	0.729235	0.248639	2.93291	0.003358	0.0128455	889.666	528.291	ctsa-2
WBGene00012136	431.481	0.728979	0.247369	2.94693	0.0032095	0.0123966	540.644	322.317	T28F4.1
WBGene00017765	4051.44	0.728824	0.174637	4.17336	3e-05	0.000230126	5066.41	3036.48	gcst-1
WBGene00008897	54.8922	0.728737	0.391086	1.86337	0.0624104	0.13536	69.728	40.0564	F16H6.7
WBGene00011924	57.4231	0.728452	0.377762	1.92834	0.0538132	0.120244	72.892	41.9542	T22C8.3
WBGene00011222	2697.85	0.728028	0.211215	3.44686	0.000567144	0.00286958	3377.74	2017.96	R10H10.3
WBGene00015778	4340.84	0.727982	0.174584	4.16982	3.05e-05	0.000232883	5427.88	3253.8	got-2.2
WBGene00005009	611.116	0.72798	0.318188	2.2879	0.0221435	0.0593747	769.142	453.09	spr-4
WBGene00019644	220.697	0.727856	0.300523	2.42197	0.0154367	0.0444622	277.205	164.19	cpt-4
WBGene00009380	422.856	0.72764	0.221077	3.29134	0.000997105	0.00462361	529.662	316.051	F34H10.3
WBGene00000106	1046.93	0.727603	0.20139	3.61291	0.000302778	0.00168413	1309.93	783.929	alg-2
WBGene00015933	1540.47	0.727547	0.283942	2.56231	0.0103979	0.0323015	1934.6	1146.34	C17H12.8
WBGene00018152	3337.64	0.727459	0.219298	3.31722	0.000909195	0.00427761	4177.43	2497.85	acs-4
WBGene00010759	976.468	0.727451	0.272642	2.66816	0.00762681	0.0251105	1225.46	727.473	cysl-2
WBGene00017304	583.829	0.727306	0.196825	3.6952	0.000219716	0.00128262	730.901	436.757	nmad-1
WBGene00008666	337.168	0.727171	0.185718	3.91546	9.02e-05	0.000600627	421.547	252.789	F10G8.8
WBGene00012474	1380.15	0.727139	0.18545	3.92094	8.82e-05	0.000588353	1725.47	1034.84	attf-6
WBGene00007581	199.178	0.727125	0.227421	3.19726	0.0013874	0.00613378	249.192	149.165	alkb-8
WBGene00021852	1690.58	0.727058	0.19422	3.74348	0.00018149	0.00108825	2114.9	1266.26	Y54F10AM.8
WBGene00004873	1588.65	0.726999	0.187788	3.87138	0.000108223	0.000700715	1986.74	1190.56	smc-3
WBGene00016489	2365.24	0.726517	0.269908	2.69172	0.00710843	0.0237289	2966.1	1764.37	fubl-3
WBGene00006754	24931.6	0.726511	0.242551	2.99529	0.00274184	0.0108387	31233.3	18629.8	unc-15
WBGene00007811	674.108	0.726402	0.273215	2.65872	0.00784375	0.0257311	846.187	502.029	C29F7.2
WBGene00018603	132.978	0.726209	0.378728	1.9175	0.055175	0.12264	167.26	98.6965	F48E3.2
WBGene00020030	531.604	0.725976	0.197866	3.66902	0.000243479	0.0013961	665.038	398.17	kel-20
WBGene00003404	2281.72	0.725498	0.232817	3.11617	0.00183215	0.00772751	2855.99	1707.44	mpz-1
WBGene00077761	481.007	0.725409	0.227119	3.19396	0.00140337	0.00619142	602.395	359.618	zip-9
WBGene00004355	1504.54	0.725011	0.182885	3.9643	7.36e-05	0.000503591	1879.42	1129.66	rha-1
WBGene00006408	15847.4	0.724902	0.219744	3.29885	0.000970824	0.00452384	19826.1	11868.7	tag-18
WBGene00018611	233.927	0.724619	0.298117	2.43065	0.0150718	0.0436296	293.925	173.93	F48E8.4
WBGene00006512	3511.27	0.723881	0.252831	2.8631	0.00419513	0.0153954	4398.38	2624.16	abcf-1
WBGene00015547	1073.42	0.723208	0.24845	2.91087	0.0036042	0.0135947	1343.12	803.716	ain-1
WBGene00001099	1183.56	0.722972	0.250387	2.88742	0.00388417	0.0144469	1482.67	884.452	dsc-4
WBGene00006307	2297.54	0.7229	0.278676	2.59406	0.0094851	0.0300148	2880.58	1714.5	suf-1
WBGene00007225	261.536	0.722815	0.265792	2.71948	0.00653856	0.0221618	327.765	195.308	C01G6.3
WBGene00000615	75914.6	0.722631	0.369795	1.95414	0.0506849	0.114575	95706.4	56122.8	col-38
WBGene00016558	110.458	0.722289	0.272826	2.64744	0.00811039	0.0264231	138.137	82.7795	pks-1
WBGene00021627	25078.6	0.722284	0.223935	3.22542	0.0012579	0.00564805	31359.2	18798.1	Y47D7A.15
WBGene00020443	674.922	0.722141	0.186025	3.88195	0.000103624	0.000675778	842.52	507.323	esyt-2
WBGene00015866	171.961	0.72198	0.269759	2.67639	0.00744199	0.0246044	215.027	128.896	C16E9.2
WBGene00010467	1135.84	0.721967	0.299468	2.41083	0.0159162	0.0455324	1425.32	846.366	K01D12.8
WBGene00004881	828.117	0.721927	0.22633	3.18971	0.00142416	0.00626129	1034.81	621.421	smg-3
WBGene00013385	553.237	0.721679	0.246384	2.92908	0.00339968	0.0129728	693.181	413.293	Y62E10A.19
WBGene00004783	1715.74	0.721462	0.195686	3.68683	0.000227068	0.00131825	2141.86	1289.62	seu-1
WBGene00021879	448.177	0.72136	0.235908	3.05781	0.00222962	0.00911241	561.309	335.045	clec-83
WBGene00016534	4349.9	0.721006	0.313262	2.30161	0.0213573	0.0577313	5461.09	3238.71	C39D10.7
WBGene00011821	284.263	0.720913	0.201773	3.57289	0.000353063	0.00191283	355.003	213.523	cdf-2
WBGene00006829	546.419	0.720098	0.18966	3.79678	0.000146586	0.000909474	681.697	411.14	unc-101
WBGene00021068	172.209	0.719695	0.221096	3.25512	0.00113345	0.00516252	215.419	128.998	W06H8.6
WBGene00017138	851.563	0.718963	0.191956	3.74546	0.000180061	0.00108071	1062.69	640.432	EEED8.10
WBGene00001137	17616.4	0.718677	0.153979	4.66738	3.05e-06	3.09e-05	21956.8	13275.9	eat-6
WBGene00011441	547.157	0.718508	0.226937	3.16611	0.00154492	0.0067068	682.857	411.458	T04F8.2
WBGene00012868	892.572	0.71848	0.256498	2.80111	0.0050927	0.0180642	1116.89	668.257	tbc-9
WBGene00020869	193.032	0.718376	0.314967	2.2808	0.0225602	0.0602452	242.885	143.179	T28A11.2
WBGene00010492	310.873	0.718334	0.373288	1.92435	0.0543113	0.121157	391.993	229.753	meg-1
WBGene00011562	984.964	0.718259	0.180662	3.97572	7.02e-05	0.000482629	1227.87	742.057	sas-7
WBGene00015955	933.186	0.71822	0.211898	3.38946	0.000700312	0.00343001	1164.59	701.779	C18B2.4
WBGene00000022	243.283	0.718169	0.238651	3.00928	0.00261867	0.0104135	304.244	182.323	abt-4
WBGene00013522	116.838	0.718117	0.324863	2.21052	0.027069	0.0699345	146.543	87.1327	Y73F8A.13
WBGene00004874	1806.14	0.717815	0.257945	2.78282	0.00538886	0.0189343	2259.57	1352.71	smc-4
WBGene00011938	1715.83	0.717805	0.266694	2.69149	0.00711335	0.023737	2147.47	1284.19	alh-13
WBGene00044650	128.429	0.717754	0.336133	2.13533	0.0327344	0.0814456	161.601	95.2575	Y71G10AR.4
WBGene00019597	191.334	0.717491	0.260375	2.7556	0.00585844	0.0202524	239.903	142.766	K09H9.5
WBGene00022800	1696.16	0.717366	0.21556	3.32792	0.000874961	0.00414014	2117.71	1274.61	ZK688.5
WBGene00010605	3431.78	0.717225	0.196991	3.6409	0.000271682	0.00153592	4282.09	2581.47	K06G5.1
WBGene00009274	1292.63	0.717168	0.198263	3.61725	0.000297745	0.00166247	1612.37	972.887	F30F8.5
WBGene00007460	436.89	0.717136	0.277052	2.58845	0.00964081	0.0304072	546.769	327.011	C08F11.13
WBGene00016006	1590.98	0.717083	0.183408	3.90977	9.24e-05	0.000613428	1984.18	1197.78	fln-2
WBGene00020182	113.378	0.71696	0.347892	2.06087	0.0393156	0.0938238	142.44	84.3156	ugt-53
WBGene00011311	1108.61	0.716879	0.194249	3.69052	0.000223793	0.00130362	1383.45	833.763	T01B7.5
WBGene00002138	53.6687	0.716699	0.50073	1.43131	0.152342	0.268954	68.6486	38.6888	inx-16
WBGene00000140	1708.7	0.716545	0.181597	3.9458	7.95e-05	0.000536742	2131.17	1286.24	anc-1
WBGene00194679	91.6839	0.716208	0.273965	2.61423	0.00894277	0.0285904	114.632	68.7355	T26C11.9
WBGene00010831	821.551	0.716103	0.234845	3.04926	0.00229407	0.00932763	1025.91	617.195	idpp-4
WBGene00012777	703.816	0.716008	0.265323	2.69863	0.0069626	0.0233654	880.106	527.526	lact-8
WBGene00015966	623.222	0.715961	0.213487	3.35365	0.000797532	0.00383009	778.458	467.987	C18C4.5
WBGene00010111	608.82	0.715569	0.241367	2.96465	0.00303024	0.0118099	761.307	456.334	F55D12.2
WBGene00009211	1754.12	0.715566	0.200374	3.57116	0.000355407	0.00192443	2187.34	1320.9	wdr-46
WBGene00006890	1593.73	0.715422	0.195871	3.65251	0.000259691	0.00147782	1988.11	1199.35	vem-1
WBGene00022867	118.168	0.715408	0.291495	2.45427	0.0141171	0.0413962	148.192	88.1433	ZK1240.2
WBGene00020901	239.021	0.715236	0.248578	2.8773	0.00401089	0.0148369	298.242	179.799	T28F2.2
WBGene00014678	83.292	0.714838	0.447375	1.59785	0.110077	0.210337	105.129	61.4554	C15H7.2
WBGene00002038	816.164	0.714726	0.219993	3.24886	0.00115867	0.00525722	1018.62	613.706	hum-5
WBGene00003691	368.422	0.714667	0.196032	3.64566	0.000266704	0.00151093	458.808	278.036	nhr-101
WBGene00002179	840.895	0.714541	0.192205	3.7176	0.000201122	0.00118685	1048.91	632.884	jph-1
WBGene00022134	1016.25	0.714481	0.246595	2.89738	0.00376289	0.0140869	1269.96	762.536	hrpu-2
WBGene00004318	780.038	0.714207	0.199051	3.58806	0.000333146	0.00182208	972.647	587.429	rbg-2
WBGene00008078	53.2283	0.71394	0.576261	1.23892	0.215376	0.347776	68.7034	37.7533	vps-50
WBGene00001898	1443.75	0.713534	0.274183	2.6024	0.00925734	0.0294276	1805.12	1082.37	his-24
WBGene00004037	460.494	0.713297	0.306299	2.32876	0.0198718	0.0544524	575.995	344.993	plc-2
WBGene00007756	2452.74	0.713167	0.301075	2.36873	0.0178492	0.0500737	3069.75	1835.74	C27A7.5
WBGene00008690	258.703	0.713061	0.229988	3.10042	0.00193246	0.00806691	323.168	194.238	F11C1.1
WBGene00017474	261.473	0.712906	0.226709	3.14459	0.00166321	0.00713224	325.813	197.134	F14H12.7
WBGene00020386	72.1034	0.712819	0.345357	2.06401	0.0390171	0.0933577	90.8497	53.3571	dach-1
WBGene00009334	749.948	0.712234	0.218442	3.26051	0.00111211	0.0050775	935.681	564.215	F32D8.12
WBGene00017093	52.2388	0.712073	0.431303	1.65098	0.098742	0.193509	66.3908	38.0868	E02C12.8
WBGene00009306	1401.61	0.711751	0.341436	2.08458	0.0371077	0.0900029	1757.9	1045.33	maph-1.1
WBGene00016611	708.001	0.711463	0.217345	3.27343	0.00106252	0.00488636	883.381	532.62	bicd-1
WBGene00010370	1566.25	0.711421	0.221293	3.21484	0.00130518	0.00583139	1952.11	1180.4	ctg-1
WBGene00012891	300.742	0.711257	0.332635	2.13825	0.0324964	0.081034	377.61	223.874	sorb-1
WBGene00010056	1848.69	0.711163	0.236711	3.00436	0.00266144	0.0105546	2305.93	1391.45	smc-6
WBGene00017560	84.0308	0.711062	0.330811	2.14945	0.0315988	0.0792851	105.521	62.5406	F18C5.5
WBGene00011330	1871.69	0.71102	0.259871	2.73605	0.00621814	0.0212388	2337.87	1405.52	T01D3.6
[truncated: 11,794 more rows]

## Sheet: Sheet 2-Significantly enriched 
Wormbase gene identifier	base Mean	log2 Fold Change	lfcSE	stat	pvalue	padj	base Mean YFP positive	base Mean YFP negative	gene symbol
WBGene00018850	2967.23	7.01887	0.421934	16.635	3.89e-62	5.68e-59	5905.81	28.6599	gpx-8
WBGene00020870	1307.06	6.82679	0.317617	21.4938	1.78e-102	1.13e-98	2595.39	18.7311	T28A11.3
WBGene00005332	70.9037	6.28193	0.653058	9.61925	6.63e-22	6.66e-20	141.807	0	srh-113
WBGene00009236	638.527	6.25541	0.364649	17.1546	5.8e-66	1.1e-62	1265.3	11.7564	F28H7.2
WBGene00022588	1644.95	6.23748	0.305902	20.3905	2.03e-92	7.71e-89	3255.09	34.8141	ZC317.2
WBGene00001643	853.037	6.08186	0.637446	9.54097	1.41e-21	1.36e-19	1700.04	6.03295	gly-18
WBGene00002140	23943.7	5.90959	0.26548	22.26	9.02e-110	1.71e-105	47196.8	690.662	inx-18
WBGene00001434	1448.93	5.901	0.609036	9.6891	3.35e-22	3.44e-20	2881.94	15.9186	fkh-2
WBGene00018851	584.526	5.88567	0.358629	16.4116	1.58e-60	2.14e-57	1154.02	15.0349	F55A3.6
WBGene00018041	2153.65	5.72075	0.269877	21.1976	1.01e-99	4.77e-96	4237.27	70.025	F35D2.3
WBGene00008744	17182.4	5.67953	0.289012	19.6515	5.61e-86	1.78e-82	33797.2	567.673	F13D12.10
WBGene00007139	2277.09	5.6631	0.410472	13.7965	2.67e-43	1.41e-40	4491.03	63.1467	mnp-1
WBGene00018311	4841.23	5.64961	0.395428	14.2873	2.62e-46	1.78e-43	9541.33	141.124	F41G4.8
WBGene00011509	3135.3	5.58881	0.426	13.1193	2.55e-39	9.7e-37	6181.32	89.2766	T05H10.4
WBGene00219972	128.786	5.42657	0.551497	9.83972	7.59e-23	8.33e-21	254.792	2.77888	F55A3.8
WBGene00011873	809.681	5.398	0.278887	19.3555	1.83e-83	4.96e-80	1586.59	32.7694	T20G5.12
WBGene00020503	504.664	5.36263	0.414192	12.9472	2.44e-38	8.56e-36	991.561	17.7682	T14B4.9
WBGene00016762	2366.54	5.3269	0.445737	11.9508	6.43e-33	1.47e-30	4653.39	79.7013	ugt-24
WBGene00009865	2796.32	4.99894	0.374116	13.362	1.01e-40	4.45e-38	5458.08	134.562	F49B2.6
WBGene00007351	2322.09	4.93285	0.5946	8.29609	1.08e-16	6.08e-15	4577.16	67.0107	C05G5.5
WBGene00020924	1049.05	4.84977	0.264281	18.3508	3.25e-75	6.86e-72	2033.62	64.4746	W02B3.4
WBGene00007835	629.932	4.71274	0.371324	12.6917	6.57e-37	2.05e-34	1222.15	37.7118	oac-7
WBGene00004045	24723.2	4.67651	0.392571	11.9125	1.02e-32	2.3e-30	47977.8	1468.58	pll-1
WBGene00006659	252.139	4.55344	0.463011	9.83442	8e-23	8.68e-21	489.468	14.8095	twk-4
WBGene00006694	162.531	4.45641	0.450569	9.89062	4.57e-23	5.17e-21	314.261	10.8007	twk-44
WBGene00019485	410.408	4.30397	0.320397	13.4332	3.86e-41	1.79e-38	785.851	34.9654	K07D4.5
WBGene00006597	201.02	4.26552	0.465522	9.16288	5.05e-20	4.15e-18	387.921	14.1185	tor-1
WBGene00044811	1146.84	4.21466	0.29362	14.3541	1e-46	7.33e-44	2187.45	106.235	nta-1
WBGene00006681	4598.88	4.10308	0.332945	12.3236	6.76e-35	1.92e-32	8757.87	439.885	twk-29
WBGene00194713	226.912	4.08571	0.412767	9.89836	4.23e-23	4.81e-21	434.341	19.482	F19B10.13
WBGene00004910	1810.96	4.05811	0.284627	14.2576	4.02e-46	2.63e-43	3435.36	186.554	snf-11
WBGene00018579	3240.92	4.02935	0.236303	17.0517	3.4e-65	5.86e-62	6131.34	350.495	acs-16
WBGene00003838	218.261	3.98916	0.664109	6.00679	1.89e-09	3.73e-08	426.659	9.86298	ocr-1
WBGene00002601	931.238	3.96992	0.326396	12.1629	4.9e-34	1.24e-31	1763.31	99.1669	let-381
WBGene00009242	71.2131	3.88534	0.532075	7.30224	2.83e-13	1.01e-11	136.579	5.84763	sre-6
WBGene00008280	525.367	3.83362	0.288745	13.2768	3.16e-40	1.25e-37	987.652	63.0825	acc-2
WBGene00002253	81544.6	3.80876	0.357907	10.6417	1.91e-26	2.78e-24	153750	9339.4	lbp-1
WBGene00005168	172.922	3.80323	0.503617	7.55183	4.29e-14	1.75e-12	329.298	16.5459	srg-10
WBGene00021948	2142.59	3.79965	0.274622	13.8359	1.55e-43	8.64e-41	4020.64	264.539	kvs-5
WBGene00001990	13577.3	3.7579	0.250895	14.978	1.02e-50	8.82e-48	25409	1745.52	hot-5
WBGene00045077	162.571	3.75248	0.449149	8.35464	6.56e-17	3.83e-15	307.703	17.4396	Y71A12B.18
WBGene00020567	4030.35	3.7275	0.248384	15.007	6.61e-51	5.97e-48	7531.94	528.755	adt-3
WBGene00017706	127.524	3.6892	0.329851	11.1844	4.86e-29	8.17e-27	238.551	16.4978	F22E5.7
WBGene00000527	21303.8	3.63889	0.358921	10.1384	3.73e-24	4.57e-22	39866.1	2741.56	cle-1
WBGene00020605	508.348	3.62238	0.316145	11.458	2.15e-30	4.07e-28	948.049	68.647	lgc-50
WBGene00006664	1010.08	3.60598	0.456063	7.90676	2.64e-15	1.26e-13	1900.87	119.29	twk-9
WBGene00003998	367.146	3.581	0.315864	11.3372	8.59e-30	1.55e-27	683.021	51.2703	pgp-4
WBGene00006766	9159.67	3.57173	0.372411	9.59083	8.74e-22	8.68e-20	17100.1	1219.2	unc-30
WBGene00019843	1733.08	3.54039	0.397201	8.91335	4.95e-19	3.73e-17	3235.96	230.192	R03E9.2
WBGene00017378	261.099	3.50706	0.636076	5.51359	3.52e-08	5.58e-07	500.877	21.3204	F11C7.6
WBGene00044061	3393.56	3.40524	0.391951	8.68792	3.69e-18	2.46e-16	6289.25	497.868	tbc-12
WBGene00006792	2511.09	3.40211	0.362189	9.39317	5.82e-21	5.24e-19	4642.62	379.549	unc-58
WBGene00016751	678.173	3.35008	0.444101	7.54351	4.57e-14	1.86e-12	1258.86	97.4814	C48E7.6
WBGene00000422	170.61	3.34613	0.390227	8.57482	9.92e-18	6.3e-16	315.442	25.7793	ced-8
WBGene00001817	649.865	3.32672	0.26002	12.7941	1.77e-37	5.8e-35	1188.67	111.056	haf-7
WBGene00003242	52415	3.28273	0.377278	8.70111	3.29e-18	2.2e-16	96362.6	8467.33	mig-6
WBGene00007266	1337.72	3.20187	0.348938	9.17604	4.47e-20	3.74e-18	2441.29	234.146	C03A3.1
WBGene00021654	654.44	3.18196	0.302034	10.5351	5.95e-26	8.5e-24	1188.88	119.999	Y47G7B.2
WBGene00007311	407.763	3.178	0.2756	11.5312	9.18e-31	1.78e-28	739.743	75.7833	C04H4.1
WBGene00003248	1113.3	3.17088	0.635706	4.98796	6.1e-07	7.4e-06	2103.04	123.568	mig-17
WBGene00002280	132323	3.16124	0.349947	9.0335	1.66e-19	1.29e-17	240928	23719	let-2
WBGene00004745	474.798	3.15034	0.240343	13.1077	2.98e-39	1.11e-36	858.74	90.8567	sdc-1
WBGene00017980	5056.14	3.14302	0.300555	10.4574	1.36e-25	1.86e-23	9164.02	948.257	F32B5.7
WBGene00005654	659.722	3.12393	0.430682	7.25345	4.06e-13	1.42e-11	1205.85	113.591	srr-3
WBGene00013746	1580.03	3.09122	0.226921	13.6224	2.95e-42	1.4e-39	2841.96	318.105	lgc-55
WBGene00009717	7147.6	3.06711	0.345177	8.88562	6.36e-19	4.75e-17	12926.2	1369.05	dep-1
WBGene00010192	1077.48	3.05568	0.318242	9.60174	7.86e-22	7.85e-20	1942.99	211.983	F57B7.2
WBGene00011794	2014.6	3.01455	0.381063	7.9109	2.56e-15	1.24e-13	3639.76	389.43	nep-21
WBGene00017995	8921.13	3.0111	0.592351	5.08331	3.71e-07	4.77e-06	16558	1284.29	F32E10.8
WBGene00010921	73.5398	3.00423	0.47894	6.27266	3.55e-10	7.98e-09	134.436	12.6434	fbxb-4
WBGene00020450	54.4456	2.99093	0.479675	6.23533	4.51e-10	9.93e-09	99.0201	9.87098	fbxa-10
WBGene00021979	176.417	2.9823	0.327547	9.10497	8.63e-20	6.88e-18	316.873	35.96	Y58A7A.5
WBGene00021333	1503.55	2.97905	0.250218	11.9058	1.1e-32	2.47e-30	2685.03	322.061	Y34D9A.8
WBGene00219313	227.369	2.97298	0.485459	6.12406	9.12e-10	1.93e-08	414.37	40.3668	C17E4.20
WBGene00019279	165.79	2.97171	0.415338	7.15493	8.37e-13	2.8e-11	299.248	32.3309	K01A2.4
WBGene00020230	1043.91	2.96288	0.240994	12.2944	9.71e-35	2.56e-32	1861.57	226.254	nep-2
WBGene00000053	1409.39	2.96024	0.589035	5.02557	5.02e-07	6.22e-06	2605.86	212.911	acr-14
WBGene00020363	245.461	2.94684	0.281441	10.4706	1.18e-25	1.63e-23	438.088	52.8337	fbxa-3
WBGene00006539	417.011	2.93618	0.334371	8.78121	1.62e-18	1.14e-16	746.747	87.2742	tbb-6
WBGene00009153	166.964	2.9256	0.305308	9.58248	9.47e-22	9.32e-20	297.536	36.3928	F26D2.15
WBGene00010444	3871.2	2.91494	0.357537	8.15285	3.55e-16	1.91e-14	6929.27	813.127	magi-1
WBGene00019278	57.6732	2.91085	0.537808	5.41243	6.22e-08	9.38e-07	105.41	9.93599	K01A2.3
WBGene00015678	4844.67	2.89786	0.342783	8.45392	2.82e-17	1.7e-15	8649.91	1039.43	mcp-1
WBGene00000998	7212.84	2.85495	0.385796	7.40015	1.36e-13	5.15e-12	12882.5	1543.23	dig-1
WBGene00006407	12823.1	2.84917	0.400507	7.1139	1.13e-12	3.72e-11	22924.1	2722.13	lim-9
WBGene00013842	151.508	2.83688	0.290214	9.77514	1.44e-22	1.54e-20	268.678	34.3372	fbxa-34
WBGene00003143	717.288	2.80672	0.376791	7.44903	9.4e-14	3.67e-12	1274.85	159.724	max-1
WBGene00000488	172.835	2.80129	0.498434	5.62019	1.91e-08	3.19e-07	311.135	34.535	che-7
WBGene00016747	400.89	2.78969	0.380556	7.33057	2.29e-13	8.37e-12	711.19	90.5897	nmur-1
WBGene00016345	66.151	2.78582	0.356678	7.81045	5.7e-15	2.61e-13	116.888	15.4143	C33E10.1
WBGene00008476	152.702	2.75559	0.292636	9.41644	4.67e-21	4.28e-19	268.09	37.3141	E03H4.8
WBGene00044049	740.859	2.7445	0.362634	7.56825	3.78e-14	1.56e-12	1308.83	172.887	sfxn-5
WBGene00020426	1215.3	2.74291	0.334016	8.21193	2.18e-16	1.19e-14	2140.27	290.336	T10H10.2
WBGene00010741	338.413	2.72838	0.369709	7.37981	1.59e-13	5.91e-12	597.199	79.6268	lgc-49
WBGene00016386	384.907	2.69487	0.300241	8.97569	2.82e-19	2.16e-17	673.376	96.4374	tag-272
WBGene00012622	64.3307	2.68933	0.430453	6.24768	4.17e-10	9.23e-09	113.546	15.1149	Y38H6C.9
WBGene00013554	70.664	2.68847	0.513486	5.23573	1.64e-07	2.29e-06	126.899	14.4291	Y75B8A.19
WBGene00001453	773.76	2.68681	0.230315	11.6658	1.91e-31	3.93e-29	1347.3	200.222	flp-10
WBGene00020767	2580.03	2.66885	0.191929	13.9054	5.88e-44	3.38e-41	4476.04	684.029	lgc-40
WBGene00016637	253.559	2.65314	0.30976	8.56512	1.08e-17	6.81e-16	441.433	65.6852	C44B12.3
WBGene00011231	852.196	2.63994	0.345082	7.65019	2.01e-14	8.58e-13	1488.31	216.087	R11A5.3
WBGene00006667	190.098	2.63964	0.386854	6.82335	8.89e-12	2.55e-10	333.776	46.4193	twk-12
WBGene00001948	215.079	2.63649	0.336581	7.83314	4.76e-15	2.21e-13	375.665	54.4941	hlh-1
WBGene00004509	362.875	2.61598	0.675017	3.87542	0.000106439	0.000692124	669.357	56.3939	rrf-2
WBGene00016574	667.004	2.6063	0.231198	11.2731	1.78e-29	3.16e-27	1152.41	181.599	lido-11
WBGene00021439	870.879	2.59893	0.379282	6.85223	7.27e-12	2.12e-10	1520.23	221.532	ckr-2
WBGene00021468	364.188	2.58994	0.39501	6.55666	5.5e-11	1.4e-09	636.493	91.883	epg-2
WBGene00010018	449.279	2.58961	0.446666	5.79764	6.73e-09	1.22e-07	789.407	109.15	fbxa-69
WBGene00019048	104.788	2.56978	0.486642	5.28063	1.29e-07	1.84e-06	184.647	24.9294	F58E2.4
WBGene00019753	1497.7	2.55984	0.221876	11.5372	8.56e-31	1.68e-28	2575.6	419.798	M03E7.1
WBGene00017711	321.714	2.55782	0.306491	8.34551	7.09e-17	4.13e-15	555.511	87.9164	F22E5.13
WBGene00021984	1822.08	2.55575	0.192435	13.2812	2.98e-40	1.2e-37	3126.85	517.321	Y59C2A.1
WBGene00013963	412.3	2.55381	0.420395	6.0748	1.24e-09	2.54e-08	719.589	105.011	sulp-8
WBGene00004314	308.008	2.55377	0.322835	7.91044	2.56e-15	1.24e-13	532.597	83.4199	rbc-2
WBGene00011298	2083.28	2.53768	0.209802	12.0956	1.11e-33	2.71e-31	3572.27	594.279	R107.2
WBGene00017320	1198.94	2.53766	0.347086	7.31132	2.65e-13	9.51e-12	2073.89	323.984	F09G8.5
WBGene00020632	530.415	2.53609	0.391077	6.48489	8.88e-11	2.19e-09	921.112	139.719	T20F7.5
WBGene00006809	1064.46	2.53014	0.378202	6.68992	2.23e-11	6.04e-10	1845.85	283.076	unc-77
WBGene00050939	949.134	2.51544	0.41544	6.05488	1.41e-09	2.84e-08	1649.77	248.501	C05G5.7
WBGene00021528	297.297	2.51441	0.372088	6.75756	1.4e-11	3.91e-10	514.139	80.4556	gbb-1
WBGene00000137	450.709	2.49826	0.328275	7.61026	2.74e-14	1.14e-12	775.641	125.776	amx-1
WBGene00009276	4731.05	2.4935	0.238703	10.446	1.53e-25	2.09e-23	8088.13	1373.96	F30F8.9
WBGene00044304	3079.22	2.48332	0.376978	6.58743	4.48e-11	1.15e-09	5313.25	845.177	F52B10.3
WBGene00006803	3400.3	2.48238	0.263326	9.427	4.22e-21	3.89e-19	5813.76	986.84	unc-70
WBGene00006468	670.145	2.46724	0.408274	6.0431	1.51e-09	3.03e-08	1158.09	182.201	rhgf-1
WBGene00013509	144.163	2.46144	0.290246	8.48053	2.24e-17	1.37e-15	246.254	42.0719	Y71A12B.12
WBGene00002783	5030.29	2.44827	0.364017	6.7257	1.75e-11	4.79e-10	8638.49	1422.1	let-607
WBGene00004764	285.125	2.42686	0.328255	7.39321	1.43e-13	5.39e-12	486.311	83.9394	sel-7
WBGene00010503	455.28	2.42383	0.28625	8.46752	2.51e-17	1.53e-15	774.974	135.586	K02C4.5
WBGene00044462	145.51	2.4217	0.3409	7.10384	1.21e-12	3.96e-11	248.394	42.6262	C44B12.9
WBGene00016396	1020.26	2.40655	0.334495	7.19458	6.27e-13	2.13e-11	1739.66	300.865	C34B2.11
WBGene00002029	682.749	2.39694	0.373907	6.41054	1.45e-10	3.47e-09	1166.99	198.51	hst-2
WBGene00044559	203.028	2.38715	0.292342	8.16562	3.2e-16	1.74e-14	344.411	61.6454	ZK380.5
WBGene00011760	809.83	2.37593	0.198367	11.9774	4.67e-33	1.08e-30	1363.83	255.835	T13H5.6
WBGene00021913	70.728	2.37555	0.340197	6.98287	2.89e-12	8.84e-11	120.663	20.7926	cec-8
WBGene00006445	1899.99	2.37307	0.290708	8.16305	3.27e-16	1.77e-14	3216.85	583.136	tag-68
WBGene00003408	897.705	2.36378	0.29009	8.14842	3.69e-16	1.98e-14	1517.96	277.453	mrp-2
WBGene00185102	306.581	2.35275	0.297441	7.90997	2.57e-15	1.24e-13	517.782	95.3806	Y105C5A.1268
WBGene00011092	456.756	2.33781	0.426713	5.47864	4.29e-08	6.68e-07	780.338	133.174	R07B7.8
WBGene00000211	261.433	2.33214	0.373467	6.24458	4.25e-10	9.4e-09	443.529	79.3379	asm-1
WBGene00000074	682.985	2.33184	0.286594	8.13638	4.07e-16	2.18e-14	1150.52	215.455	adm-2
WBGene00010214	440.822	2.31468	0.303161	7.63516	2.26e-14	9.6e-13	741.851	139.794	slc-9B.2
WBGene00194651	122.095	2.30355	0.464662	4.95748	7.14e-07	8.51e-06	209.117	35.0725	C33D9.13
WBGene00016862	992.342	2.29413	0.263449	8.70807	3.09e-18	2.08e-16	1661.75	322.939	cest-32
WBGene00006830	861.795	2.29369	0.323963	7.0801	1.44e-12	4.66e-11	1449.14	274.448	unc-103
WBGene00018763	374.222	2.26369	0.22244	10.1766	2.52e-24	3.15e-22	622.758	125.687	F53F10.1
WBGene00001764	435.419	2.24914	0.261508	8.60065	7.93e-18	5.1e-16	725.587	145.25	gst-16
WBGene00016354	1784.68	2.24198	0.344269	6.51231	7.4e-11	1.85e-09	2989.92	579.44	rig-6
WBGene00008558	93.0611	2.24154	0.32095	6.98409	2.87e-12	8.78e-11	154.908	31.2146	F07H5.7
WBGene00000232	894.263	2.23852	0.38489	5.81599	6.03e-09	1.11e-07	1503.37	285.154	avr-14
WBGene00007041	2999.25	2.23464	0.385621	5.7949	6.84e-09	1.24e-07	5040.35	958.151	tag-180
WBGene00022813	225.154	2.23195	0.426554	5.23252	1.67e-07	2.33e-06	379.43	70.8789	ZK742.3
WBGene00015532	206.325	2.22975	0.339057	6.57633	4.82e-11	1.24e-09	344.504	68.146	C06E4.3
WBGene00001211	258.953	2.22505	0.386885	5.7512	8.86e-09	1.59e-07	434.898	83.0085	egl-47
WBGene00006490	3093.41	2.21948	0.342718	6.47611	9.41e-11	2.32e-09	5167.03	1019.79	kdin-1
WBGene00003056	1907.72	2.21791	0.309763	7.16003	8.07e-13	2.72e-11	3176.93	638.506	lon-2
WBGene00007646	1775.46	2.20787	0.281419	7.84549	4.31e-15	2.02e-13	2946.74	604.169	nkb-1
WBGene00013623	372.431	2.20455	0.3928	5.61238	2e-08	3.32e-07	623.529	121.333	fbxa-90
WBGene00006670	254.526	2.1957	0.445596	4.92756	8.33e-07	9.79e-06	428.368	80.6844	twk-16
WBGene00015264	328.791	2.18876	0.309165	7.07959	1.45e-12	4.67e-11	544.895	112.688	B0563.7
WBGene00001519	710.212	2.17223	0.259815	8.36067	6.24e-17	3.65e-15	1172.35	248.073	gar-3
WBGene00022569	1314.44	2.15839	0.395242	5.46093	4.74e-08	7.29e-07	2190.45	438.432	ZC239.6
WBGene00017013	263.036	2.14682	0.287374	7.47046	7.99e-14	3.16e-12	433.272	92.8003	ensh-1
WBGene00020451	105.045	2.1425	0.404068	5.30232	1.14e-07	1.65e-06	174.952	35.1388	fbxa-11
WBGene00000059	466.779	2.12775	0.256423	8.2978	1.06e-16	6.03e-15	764.839	168.719	acr-20
WBGene00045392	1370.44	2.12746	0.24745	8.59755	8.14e-18	5.22e-16	2247.15	493.742	F26D11.12
WBGene00010666	580.66	2.12718	0.349252	6.09069	1.12e-09	2.32e-08	959.156	202.163	K08E4.2
WBGene00009135	246.58	2.12406	0.354335	5.9945	2.04e-09	4e-08	407.338	85.8216	F25H9.2
WBGene00016575	222.954	2.11193	0.281298	7.50782	6.01e-14	2.41e-12	365.49	80.4181	lido-10
WBGene00044167	733.439	2.1059	0.238598	8.82614	1.08e-18	7.88e-17	1198.52	268.356	C36A4.11
WBGene00019009	51.405	2.10497	0.502144	4.19197	2.77e-05	0.00021516	86.7371	16.0728	clec-90
WBGene00018413	517.147	2.0989	0.352886	5.94781	2.72e-09	5.22e-08	851.006	183.287	cyp-33C4
WBGene00016292	4801.98	2.09674	0.361158	5.80559	6.41e-09	1.17e-07	7913	1690.95	tbc-7
WBGene00004457	484.468	2.08736	0.377078	5.53561	3.1e-08	4.97e-07	798.883	170.053	rpm-1
WBGene00003646	346.31	2.08392	0.244714	8.51571	1.66e-17	1.03e-15	564.134	128.486	nhr-56
WBGene00002182	751.41	2.0782	0.473765	4.38655	1.15e-05	0.000100917	1252.56	250.265	kap-1
WBGene00019347	503.077	2.07076	0.362457	5.7131	1.11e-08	1.94e-07	825.582	180.571	mbl-1
WBGene00018748	677.121	2.06542	0.284061	7.27104	3.57e-13	1.26e-11	1104.22	250.018	F53C3.4
WBGene00044646	576.438	2.06514	0.326005	6.33469	2.38e-10	5.49e-09	943.936	208.939	B0205.14
WBGene00007750	511.422	2.06217	0.313011	6.58818	4.45e-11	1.15e-09	835.297	187.546	syg-2
WBGene00003715	132.363	2.06163	0.468896	4.39679	1.1e-05	9.69e-05	219.584	45.1422	nhr-125
WBGene00016745	991.613	2.05836	0.280916	7.3273	2.35e-13	8.51e-12	1614.69	368.537	C48B6.9
WBGene00044495	102.355	2.02587	0.456553	4.43731	9.11e-06	8.24e-05	168.832	35.8775	Y54G2A.40
WBGene00014697	239.591	2.02347	0.658242	3.07405	0.00211172	0.00869748	414.598	64.5843	cyp-25A3
WBGene00004900	2427.9	2.01795	0.283139	7.12707	1.03e-12	3.4e-11	3931.95	923.84	snf-1
WBGene00019282	2924.31	2.0118	0.261515	7.69289	1.44e-14	6.23e-13	4725.47	1123.14	mps-2
WBGene00022633	608.516	2.01066	0.359585	5.59162	2.25e-08	3.71e-07	991.654	225.379	ZC581.3
WBGene00001263	24990.8	1.99951	0.199213	10.0371	1.05e-23	1.24e-21	40172.7	9808.9	emb-9
WBGene00003733	2699.36	1.99684	0.286024	6.98136	2.92e-12	8.92e-11	4360.31	1038.4	nhx-5
WBGene00019079	255.15	1.99445	0.484207	4.11901	3.81e-05	0.000283402	421.1	89.2005	rpa-4
WBGene00001559	548.345	1.98195	0.270478	7.32755	2.34e-13	8.51e-12	882.139	214.551	gei-1
WBGene00001190	965.032	1.98064	0.349389	5.66888	1.44e-08	2.46e-07	1563.58	366.482	egl-23
WBGene00008155	1031.76	1.97873	0.286422	6.90844	4.9e-12	1.46e-10	1661.7	401.816	C47E12.12
WBGene00008606	158.146	1.97469	0.264213	7.47386	7.79e-14	3.09e-12	253.815	62.4776	dhhc-1
WBGene00006774	1319.98	1.97215	0.360141	5.47604	4.35e-08	6.77e-07	2138.39	501.567	unc-38
WBGene00016783	236.044	1.97045	0.373828	5.27102	1.36e-07	1.93e-06	382.548	89.5401	irg-2
WBGene00017906	82.301	1.96917	0.301057	6.54085	6.12e-11	1.55e-09	132.16	32.4424	F28F9.2
WBGene00009945	1091.32	1.96328	0.345636	5.68019	1.35e-08	2.31e-07	1763.12	419.524	bath-38
WBGene00009823	661.481	1.96297	0.372509	5.26959	1.37e-07	1.94e-06	1071.23	251.728	gadr-6
WBGene00017046	255.412	1.9621	0.331918	5.9114	3.39e-09	6.41e-08	411.808	99.0162	utx-1
WBGene00009137	456.803	1.9424	0.356707	5.44537	5.17e-08	7.88e-07	736.283	177.323	bath-39
WBGene00000884	876.217	1.94197	0.264082	7.35367	1.93e-13	7.11e-12	1402	350.431	cyn-8
WBGene00001171	294.679	1.94051	0.373395	5.19693	2.03e-07	2.76e-06	475.4	113.958	egl-2
WBGene00015963	95.5153	1.92692	0.400777	4.80795	1.52e-06	1.67e-05	153.785	37.2458	C18B10.6
WBGene00008585	147.035	1.92642	0.237758	8.10243	5.39e-16	2.82e-14	234.179	59.8904	F08G12.1
WBGene00019902	794.227	1.92496	0.382523	5.03228	4.85e-07	6.05e-06	1280.98	307.472	R05G6.10
WBGene00018714	176.097	1.92326	0.256131	7.50889	5.96e-14	2.4e-12	280.986	71.2074	F52H2.1
WBGene00021629	1159.69	1.91116	0.33416	5.7193	1.07e-08	1.88e-07	1858.19	461.194	scpl-3
WBGene00004951	5905.5	1.90905	0.263692	7.23967	4.5e-13	1.56e-11	9406.76	2404.24	spc-1
WBGene00008749	490.632	1.90056	0.251426	7.55912	4.06e-14	1.66e-12	780.822	200.442	plpp-1.3
WBGene00022675	6250.97	1.89895	0.385776	4.92243	8.55e-07	1e-05	10051	2450.95	gbb-2
WBGene00021452	237.565	1.8923	0.254296	7.44132	9.97e-14	3.87e-12	377.596	97.534	Y39F10A.1
WBGene00003566	1967.88	1.88874	0.221983	8.50846	1.76e-17	1.09e-15	3117.06	818.693	ncx-1
WBGene00016860	842.61	1.87516	0.221112	8.48059	2.24e-17	1.37e-15	1331.89	353.334	cyp-33C9
WBGene00006865	388.278	1.8676	0.236023	7.91279	2.52e-15	1.22e-13	613.066	163.489	slcf-2
WBGene00008177	121.979	1.86596	0.41317	4.5162	6.3e-06	5.92e-05	196.128	47.8299	C48D1.1
WBGene00020407	517.635	1.85997	0.263795	7.0508	1.78e-12	5.66e-11	818.835	216.435	chil-24
WBGene00006769	1760.83	1.84804	0.250285	7.38374	1.54e-13	5.75e-12	2776.68	744.973	unc-33
WBGene00013683	611.396	1.84694	0.333346	5.54059	3.01e-08	4.85e-07	969.568	253.224	zoo-1
WBGene00022554	671.574	1.84521	0.233109	7.91563	2.46e-15	1.2e-13	1056.87	286.278	duxl-1
WBGene00009804	578.608	1.84463	0.338601	5.44779	5.1e-08	7.8e-07	918.528	238.688	F47B8.3
WBGene00013289	2284.69	1.84427	0.27579	6.68722	2.27e-11	6.13e-10	3607.91	961.457	tag-273
WBGene00006761	1834.85	1.84119	0.344811	5.33972	9.31e-08	1.36e-06	2912.36	757.335	unc-24
WBGene00012387	64.1394	1.83984	0.425675	4.32216	1.55e-05	0.000130481	102.664	25.6149	Y6B3B.1
WBGene00010726	112.226	1.83738	0.336076	5.46715	4.57e-08	7.07e-07	178.169	46.2841	K09E9.3
WBGene00023245	70.2217	1.82175	0.400367	4.55019	5.36e-06	5.13e-05	111.73	28.7135	C33E10.3
WBGene00002181	1590.56	1.82074	0.268958	6.76961	1.29e-11	3.63e-10	2501.16	679.96	kal-1
WBGene00018281	1082.36	1.81975	0.386165	4.71236	2.45e-06	2.54e-05	1719.51	445.21	tbc-18
WBGene00008198	683.803	1.81606	0.377439	4.81154	1.5e-06	1.64e-05	1084.69	282.921	C49C3.8
WBGene00008999	1770.69	1.80756	0.341011	5.30059	1.15e-07	1.67e-06	2795.03	746.344	myrf-2
WBGene00013456	200.105	1.80399	0.341554	5.28172	1.28e-07	1.83e-06	315.074	85.1354	Y67A10A.7
WBGene00008582	878.981	1.80251	0.288742	6.24264	4.3e-10	9.5e-09	1380.57	377.392	F08G5.3
WBGene00015803	5270.35	1.7992	0.149113	12.066	1.6e-33	3.79e-31	8210.07	2330.64	C15H9.9
WBGene00007847	84.2612	1.79685	0.357876	5.02086	5.14e-07	6.35e-06	132.865	35.6573	C31E10.6
WBGene00015695	522.297	1.7967	0.33796	5.31629	1.06e-07	1.54e-06	823.032	221.563	ugt-26
WBGene00004368	1634.79	1.79664	0.295676	6.07637	1.23e-09	2.52e-08	2565.85	703.718	ric-19
WBGene00013098	152.393	1.79525	0.403473	4.44949	8.61e-06	7.85e-05	241.127	63.6594	Y51H4A.1
WBGene00012854	323.171	1.79084	0.28375	6.31134	2.77e-10	6.36e-09	506.878	139.463	Y44A6D.3
WBGene00044989	1292.16	1.78572	0.304365	5.86705	4.44e-09	8.29e-08	2026.25	558.064	dnbp-1
WBGene00004055	214.068	1.77916	0.299621	5.93805	2.88e-09	5.51e-08	335.415	92.7209	pmk-1
WBGene00000980	880.238	1.77789	0.266285	6.67664	2.44e-11	6.54e-10	1375.14	385.335	dhs-17
WBGene00020457	396.577	1.77755	0.340308	5.22335	1.76e-07	2.43e-06	623.051	170.102	fbxa-67
WBGene00077658	3343.19	1.77211	0.289844	6.11402	9.72e-10	2.03e-08	5225.42	1460.95	M106.8
WBGene00022139	529.249	1.77126	0.367304	4.82232	1.42e-06	1.57e-05	832.27	226.229	tub-2
WBGene00003411	1457.23	1.76015	0.302226	5.82396	5.75e-09	1.06e-07	2276.02	638.435	mrp-5
WBGene00020850	92.7668	1.75809	0.390967	4.49676	6.9e-06	6.44e-05	145.837	39.6969	nhr-226
WBGene00002217	1502.69	1.75226	0.315191	5.55937	2.71e-08	4.37e-07	2345.98	659.399	klp-4
WBGene00011971	1334.87	1.75198	0.23656	7.40606	1.3e-13	4.96e-12	2072.45	597.283	lron-9
WBGene00206484	51.824	1.75195	0.544365	3.21833	0.00128939	0.00577442	83.6961	19.952	C31H2.14
WBGene00000166	713.356	1.75178	0.417279	4.19809	2.69e-05	0.000210374	1125.15	301.564	apt-9
WBGene00005000	1431.4	1.74042	0.225798	7.70786	1.28e-14	5.6e-13	2217.02	645.777	spp-15
WBGene00017359	162.377	1.74016	0.311993	5.57755	2.44e-08	4e-07	253.27	71.485	F10E9.10
WBGene00011763	352.624	1.73754	0.320585	5.4199	5.96e-08	9.02e-07	549.515	155.733	T14B1.1
WBGene00007753	544.632	1.73584	0.355387	4.88437	1.04e-06	1.19e-05	851.585	237.679	enpp-1
WBGene00044701	7622.67	1.72941	0.286775	6.03056	1.63e-09	3.25e-08	11832.3	3413	AH9.6
WBGene00018060	266.795	1.72494	0.335475	5.14179	2.72e-07	3.61e-06	414.947	118.643	arrd-18
WBGene00002177	396.07	1.7127	0.339862	5.03941	4.67e-07	5.86e-06	615.396	176.743	jkk-1
WBGene00017299	178.147	1.71133	0.298242	5.73806	9.58e-09	1.7e-07	275.669	80.6243	molo-1
WBGene00003915	1778.68	1.71117	0.304778	5.61447	1.97e-08	3.29e-07	2756.62	800.737	pan-1
WBGene00003578	925.035	1.71051	0.233259	7.3331	2.25e-13	8.23e-12	1425.87	424.2	ndx-1
WBGene00004134	912.041	1.69403	0.333511	5.07939	3.79e-07	4.84e-06	1412.75	411.33	myrf-1
WBGene00077593	669.75	1.69071	0.273924	6.17218	6.74e-10	1.45e-08	1032.36	307.14	C49G7.12
WBGene00001243	13185.8	1.68779	0.226762	7.443	9.84e-14	3.83e-12	20250.1	6121.48	elo-5
WBGene00044644	1198.97	1.68764	0.312602	5.39869	6.71e-08	1e-06	1853.2	544.741	B0205.13
WBGene00018634	1319.08	1.6867	0.278354	6.05953	1.37e-09	2.77e-08	2031.54	606.63	pigx-1
WBGene00206380	209.126	1.68296	0.43862	3.83694	0.000124578	0.000791495	327.426	90.8265	C42D4.18
WBGene00022847	152.273	1.68272	0.276059	6.09549	1.09e-09	2.27e-08	234.074	70.472	ZK1055.6
WBGene00003007	801.812	1.68145	0.2008	8.37375	5.58e-17	3.3e-15	1228.31	375.318	lin-18
WBGene00018140	648.222	1.67296	0.263813	6.34147	2.28e-10	5.28e-09	994.311	302.133	F37B4.10
WBGene00013921	617.496	1.67033	0.265366	6.29445	3.08e-10	7.04e-09	947.275	287.716	best-22
WBGene00000164	2834.69	1.66634	0.344687	4.83436	1.34e-06	1.48e-05	4376.06	1293.31	apm-3
WBGene00019215	130.833	1.66518	0.325198	5.12052	3.05e-07	3.97e-06	200.898	60.7685	H20E11.3
WBGene00001620	3774.37	1.66487	0.188908	8.81317	1.22e-18	8.71e-17	5762.87	1785.87	glt-1
WBGene00013870	174.584	1.66253	0.346348	4.80016	1.59e-06	1.73e-05	269.142	80.0256	ZC373.5
WBGene00008922	1166.09	1.66019	0.347569	4.77656	1.78e-06	1.92e-05	1799.06	533.133	F17C11.11
WBGene00019657	1100.54	1.65659	0.23548	7.03494	1.99e-12	6.27e-11	1681.39	519.69	K11G12.6
WBGene00044698	415.026	1.65403	0.464402	3.56163	0.000368562	0.00198659	648.388	181.663	K09F5.6
WBGene00044570	111.047	1.6531	0.329526	5.01661	5.26e-07	6.47e-06	171.234	50.8608	T22B7.8
WBGene00007668	1262.61	1.65066	0.273125	6.04359	1.51e-09	3.03e-08	1932.19	593.031	ergi-2
WBGene00007162	71.5637	1.65013	0.467379	3.5306	0.000414625	0.00219595	111.859	31.2685	fbxa-153
WBGene00015472	491.753	1.64968	0.227182	7.26149	3.83e-13	1.35e-11	751.324	232.183	C05D9.3
WBGene00010838	524.73	1.64146	0.268156	6.1213	9.28e-10	1.96e-08	800.882	248.577	M03C11.1
WBGene00016849	79.7075	1.64031	0.379805	4.31881	1.57e-05	0.000132151	122.824	36.5912	acs-21
WBGene00017702	125.862	1.63921	0.33516	4.89081	1e-06	1.16e-05	193.276	58.447	malt-1
WBGene00017782	209.655	1.63616	0.332664	4.91835	8.73e-07	1.02e-05	321.628	97.6816	F25E5.1
WBGene00004747	107.549	1.6321	0.298278	5.47173	4.46e-08	6.91e-07	164.512	50.5852	sdc-3
WBGene00001811	64.2534	1.62654	0.408523	3.9815	6.85e-05	0.000472806	98.8746	29.6323	haf-1
WBGene00015423	1208.07	1.62582	0.307122	5.29372	1.2e-07	1.72e-06	1846.08	570.062	C04E6.7
WBGene00018966	270.855	1.62105	0.335888	4.82617	1.39e-06	1.54e-05	414.385	127.324	F56D2.5
WBGene00011338	3042.02	1.61669	0.300601	5.37821	7.52e-08	1.12e-06	4639.32	1444.73	sec-31
WBGene00012279	317.303	1.613	0.347946	4.63578	3.56e-06	3.54e-05	485.942	148.665	W05B10.4
WBGene00007502	102.611	1.61263	0.373748	4.31474	1.6e-05	0.000134103	157.23	47.9909	glb-4
WBGene00016735	1081.81	1.60811	0.234998	6.84306	7.75e-12	2.25e-10	1639.85	523.768	fhod-1
WBGene00017423	290.434	1.60573	0.34779	4.61696	3.89e-06	3.85e-05	443.34	137.528	F13C5.2
WBGene00018517	111.661	1.60308	0.308717	5.19271	2.07e-07	2.82e-06	169.798	53.5241	F46G11.4
WBGene00001579	2657.89	1.60155	0.330266	4.84928	1.24e-06	1.39e-05	4052.48	1263.3	gex-2
WBGene00021275	760.03	1.59922	0.317863	5.03117	4.87e-07	6.08e-06	1156.72	363.338	dmsr-2
WBGene00001116	268.038	1.59735	0.345279	4.62626	3.72e-06	3.69e-05	408.401	127.675	dyc-1
WBGene00019760	11948	1.59637	0.173809	9.18462	4.13e-20	3.47e-18	18021.5	5874.49	calu-1
WBGene00020799	435.93	1.59512	0.306482	5.20462	1.94e-07	2.66e-06	661.931	209.928	T25D10.1
WBGene00001490	312.083	1.58768	0.311732	5.09309	3.52e-07	4.54e-06	473.78	150.386	frm-3
WBGene00007849	95.9391	1.58555	0.384928	4.11907	3.8e-05	0.000283402	146.524	45.3539	tbc-19
WBGene00022180	421.725	1.58258	0.269569	5.87078	4.34e-09	8.11e-08	637.361	206.09	Y71H2AM.15
WBGene00021863	816.311	1.57153	0.367086	4.28109	1.86e-05	0.000153038	1242.66	389.965	Y54F10BM.9
WBGene00013317	1078.62	1.56866	0.408536	3.8397	0.000123183	0.000784207	1648.64	508.608	Y57G11C.22
WBGene00009544	191.136	1.56128	0.379833	4.11045	3.95e-05	0.000292829	291.126	91.1464	F38E11.9
WBGene00022326	162.356	1.55432	0.320855	4.84431	1.27e-06	1.42e-05	245.05	79.6625	fbxa-14
WBGene00011189	88.5078	1.55221	0.532386	2.91558	0.00355033	0.0134342	137.291	39.725	R10D12.8
WBGene00013717	114.763	1.54796	0.36995	4.18424	2.86e-05	0.000221158	174.03	55.4958	madf-10
WBGene00013602	92.9766	1.54482	0.442333	3.49244	0.000478621	0.00247917	142.1	43.8534	Y87G2A.16
WBGene00015792	134.096	1.5397	0.480414	3.20494	0.0013509	0.00600176	205.547	62.6455	C15C7.6
WBGene00020006	103.345	1.53713	0.339757	4.5242	6.06e-06	5.73e-05	155.604	51.0863	set-15
WBGene00018857	2332.76	1.53602	0.356688	4.30633	1.66e-05	0.000138891	3524.73	1140.79	stau-1
WBGene00021264	273.235	1.53432	0.337916	4.54052	5.61e-06	5.35e-05	412.176	134.293	fbxa-13
WBGene00015430	67.6754	1.53123	0.416588	3.67565	0.000237246	0.00136772	103.144	32.2073	C04E7.3
WBGene00020207	3381.76	1.52983	0.337283	4.53575	5.74e-06	5.45e-05	5094.93	1668.58	T04B8.5
WBGene00016620	1158.16	1.52283	0.314429	4.84315	1.28e-06	1.43e-05	1738.61	577.701	dhhc-9
WBGene00011497	363.546	1.52271	0.354133	4.29982	1.71e-05	0.000142238	547.932	179.16	T05F1.13
WBGene00009678	286.772	1.51926	0.30308	5.01272	5.37e-07	6.6e-06	430.256	143.289	magu-4
WBGene00012472	606.205	1.51722	0.282484	5.371	7.83e-08	1.16e-06	907.459	304.95	Y17G7B.21
WBGene00001972	3021.99	1.51298	0.296857	5.09667	3.46e-07	4.47e-06	4523.67	1520.32	hmg-1.2
WBGene00009726	74.1059	1.50761	0.285893	5.27333	1.34e-07	1.91e-06	110.864	37.3475	tbc-13
WBGene00006839	18091.9	1.50146	0.35469	4.23318	2.3e-05	0.000184565	27166.1	9017.73	unc-115
WBGene00006812	1340.77	1.50105	0.329667	4.55322	5.28e-06	5.06e-05	2008.08	673.469	unc-80
WBGene00004121	378.119	1.49972	0.245317	6.11342	9.75e-10	2.04e-08	561.914	194.323	ptrn-1
WBGene00007774	3906.95	1.49829	0.350644	4.27297	1.93e-05	0.00015797	5859.99	1953.91	C27C12.4
WBGene00044920	74.8989	1.49817	0.411955	3.63673	0.000276123	0.00155779	113.303	36.495	F20G2.7
WBGene00003893	54244.7	1.49748	0.157018	9.53699	1.47e-21	1.41e-19	80344.9	28144.5	ost-1
WBGene00016573	569.555	1.49499	0.267452	5.58975	2.27e-08	3.74e-07	849.071	290.04	lido-12
WBGene00001708	1395.27	1.49309	0.305749	4.8834	1.04e-06	1.19e-05	2082.25	708.296	grk-1
WBGene00007837	360.719	1.49232	0.330377	4.51702	6.27e-06	5.9e-05	539.016	182.423	fbxa-167
WBGene00007685	1044.06	1.4919	0.197753	7.54426	4.55e-14	1.85e-12	1547.34	540.789	C18E9.5
WBGene00012648	452.649	1.48281	0.381522	3.88655	0.00010168	0.000665386	678.86	226.439	Y39A1A.9
WBGene00020568	167.46	1.48158	0.326476	4.5381	5.68e-06	5.41e-05	250.295	84.6245	T19D2.3
WBGene00015800	68.986	1.48	0.422016	3.50697	0.000453241	0.00236643	103.434	34.5381	C15H9.4
WBGene00023491	109.625	1.47828	0.336998	4.38662	1.15e-05	0.000100917	164.02	55.231	tsp-21
WBGene00006285	159.238	1.47787	0.4105	3.60018	0.000317995	0.00175489	238.896	79.5811	str-259
WBGene00000516	423.685	1.47708	0.243814	6.0582	1.38e-09	2.79e-08	627.697	219.673	cki-1
WBGene00022485	97.4651	1.47169	0.362758	4.05695	4.97e-05	0.000358733	146.037	48.8933	fbxa-63
WBGene00006331	780.614	1.47132	0.323401	4.54953	5.38e-06	5.15e-05	1161.66	399.567	sup-26
WBGene00006483	914.033	1.46794	0.29412	4.99096	6.01e-07	7.29e-06	1357.14	470.923	dgk-4
WBGene00013692	622.422	1.46341	0.253826	5.7654	8.15e-09	1.47e-07	919.894	324.95	Y105E8B.7
WBGene00007867	202.399	1.46323	0.359125	4.07444	4.61e-05	0.000336006	302.015	102.782	C32H11.4
WBGene00004776	134.418	1.46216	0.39065	3.74288	0.00018192	0.0010898	201.055	67.7811	ser-1
WBGene00004140	458.581	1.46165	0.279581	5.22803	1.71e-07	2.38e-06	678.922	238.239	ebax-1
WBGene00003719	52.4334	1.45808	0.313699	4.64801	3.35e-06	3.36e-05	77.5409	27.326	nhr-129
WBGene00001575	189.371	1.45686	0.248039	5.87353	4.27e-09	7.99e-08	279.034	99.7071	gei-18
WBGene00017792	111.672	1.45519	0.332755	4.37316	1.22e-05	0.000106592	165.506	57.8377	F25E5.16
WBGene00017449	91.3414	1.45372	0.389028	3.7368	0.00018638	0.00111056	136.865	45.8182	otpl-3
WBGene00001026	991.482	1.44697	0.309552	4.67439	2.95e-06	2.99e-05	1467.81	515.153	dnj-8
WBGene00019511	1734.31	1.44585	0.224594	6.43764	1.21e-10	2.93e-09	2551.67	916.944	lido-8
WBGene00006753	7929.03	1.44438	0.368572	3.91885	8.9e-05	0.000593054	11796.3	4061.71	unc-14
WBGene00014021	850.174	1.44292	0.249659	5.77956	7.49e-09	1.35e-07	1251.86	448.487	svop-1
WBGene00010039	60.0265	1.44115	0.482014	2.98986	0.00279107	0.0109975	90.4207	29.6324	F54C8.6
WBGene00003980	847.584	1.43532	0.321743	4.46107	8.16e-06	7.48e-05	1252.38	442.791	pes-7
WBGene00004208	2988.05	1.43265	0.239546	5.9807	2.22e-09	4.32e-08	4390.69	1585.4	ptc-1
WBGene00206487	342.406	1.43247	0.295808	4.84256	1.28e-06	1.43e-05	505.302	179.511	best-19
WBGene00018040	69.2428	1.42981	0.533129	2.68192	0.0073201	0.0242776	105.583	32.9026	F35D2.2
WBGene00013215	109.141	1.42689	0.278621	5.12127	3.03e-07	3.95e-06	160.312	57.9704	Y54G11A.4
WBGene00016734	83.1172	1.42435	0.411424	3.462	0.000536172	0.00273694	123.775	42.4592	C46H11.10
WBGene00019619	1031.88	1.42435	0.26538	5.3672	8e-08	1.18e-06	1515.37	548.386	asp-14
WBGene00008549	4518.56	1.42228	0.363689	3.91072	9.2e-05	0.000611683	6690.59	2346.54	din-1
WBGene00001824	58.7024	1.42211	0.372904	3.81362	0.000136944	0.000858001	86.5429	30.862	hbl-1
WBGene00000414	958.695	1.41744	0.2278	6.22231	4.9e-10	1.07e-08	1403.63	513.762	cec-1
WBGene00016221	1100.69	1.4168	0.365793	3.87324	0.000107399	0.000696095	1628.06	573.313	C29F9.6
WBGene00015488	122.658	1.41504	0.366427	3.86171	0.000112596	0.000725567	181.395	63.92	C05D11.13
WBGene00007547	82.7916	1.41477	0.408148	3.4663	0.000527669	0.00269862	123.087	42.4959	nhr-154
WBGene00004889	934.037	1.41359	0.280186	5.04517	4.53e-07	5.7e-06	1370.63	497.445	smp-1
WBGene00016009	963.705	1.41103	0.289866	4.86787	1.13e-06	1.28e-05	1414.42	512.994	C23F12.4
WBGene00020321	120.528	1.4085	0.31676	4.44657	8.73e-06	7.94e-05	176.93	64.1267	T07F12.1
WBGene00018740	413.827	1.40713	0.340696	4.13017	3.62e-05	0.000272003	609.167	218.487	tra-4
WBGene00019408	681.897	1.40641	0.417051	3.37229	0.00074547	0.00361297	1012.35	351.444	K05F1.6
WBGene00020114	7712.93	1.4031	0.373198	3.75965	0.000170149	0.00103166	11389.9	4035.93	pde-4
WBGene00019765	276.213	1.40265	0.314458	4.46053	8.18e-06	7.49e-05	405.472	146.955	M03F8.6
WBGene00021323	418.681	1.40228	0.248305	5.64741	1.63e-08	2.76e-07	611.929	225.434	Y34B4A.7
WBGene00007091	1964.96	1.40205	0.278646	5.03164	4.86e-07	6.07e-06	2876.83	1053.08	eri-12
WBGene00008019	1157.45	1.40072	0.246742	5.67685	1.37e-08	2.35e-07	1689.97	624.935	C38H2.2
WBGene00022329	63.3548	1.39828	0.463854	3.01448	0.0025742	0.0102621	95.0637	31.6459	fbxa-79
WBGene00010470	1542.79	1.39819	0.23942	5.83989	5.22e-09	9.68e-08	2252.15	833.442	cdr-4
WBGene00016188	289.03	1.39589	0.240359	5.80754	6.34e-09	1.16e-07	421.085	156.976	sec-15
WBGene00020919	149.923	1.39576	0.308052	4.53092	5.87e-06	5.56e-05	219.065	80.7806	set-19
WBGene00001681	142.73	1.39569	0.394351	3.5392	0.000401339	0.00213957	211.369	74.0914	gpc-1
WBGene00008273	676.056	1.3956	0.298475	4.67575	2.93e-06	2.98e-05	989.522	362.589	C53B4.3
WBGene00021178	50.0135	1.38787	0.472643	2.9364	0.00332043	0.0127395	74.8591	25.1679	Y9C9A.8
WBGene00012155	67.7257	1.38686	0.509087	2.72421	0.0064456	0.0218936	101.3	34.1512	VW02B12L.2
WBGene00011276	2422.48	1.38521	0.277878	4.98496	6.2e-07	7.49e-06	3535.05	1309.9	aakg-5
WBGene00012295	286.403	1.38503	0.207378	6.67878	2.41e-11	6.45e-10	416.713	156.094	nmat-1
WBGene00023036	503.819	1.38471	0.209403	6.61268	3.77e-11	9.8e-10	731.935	275.704	F39E9.10
WBGene00003072	2003.99	1.38223	0.264477	5.22628	1.73e-07	2.4e-06	2921.03	1086.96	lrp-2
WBGene00002132	212.987	1.38214	0.268853	5.1409	2.73e-07	3.62e-06	310.324	115.649	inx-10
WBGene00012471	2819.89	1.38042	0.247598	5.57525	2.47e-08	4.05e-07	4104.09	1535.69	Y17G7B.20
WBGene00003093	25545.5	1.37888	0.219963	6.2687	3.64e-10	8.17e-09	37108.9	13982.2	lys-4
WBGene00019593	201.88	1.37803	0.446331	3.08747	0.00201868	0.00837471	298.969	104.792	K09F6.10
WBGene00010374	250.821	1.378	0.224677	6.13326	8.61e-10	1.83e-08	364.704	136.937	rga-5
WBGene00006691	491.072	1.37702	0.35387	3.89132	9.97e-05	0.000653562	719.689	262.455	twk-40
WBGene00015619	19912.5	1.37571	0.238801	5.7609	8.37e-09	1.5e-07	28938.3	10886.6	C08G9.1
WBGene00044478	385.515	1.37541	0.276559	4.97328	6.58e-07	7.89e-06	562.068	208.962	K06B9.6
WBGene00021019	368.882	1.37336	0.304698	4.50729	6.57e-06	6.16e-05	537.861	199.903	W04B5.2
WBGene00006321	885.56	1.37153	0.20896	6.56359	5.25e-11	1.34e-09	1283.13	487.989	sup-12
WBGene00019394	301.717	1.36921	0.343711	3.98362	6.79e-05	0.000469058	440.694	162.74	K04F10.1
WBGene00013845	112.634	1.36585	0.30969	4.41037	1.03e-05	9.18e-05	164.334	60.935	fbxa-37
WBGene00008604	106.747	1.3627	0.279324	4.87857	1.07e-06	1.22e-05	154.647	58.8469	F09B9.5
WBGene00007068	523.423	1.36039	0.207728	6.5489	5.8e-11	1.47e-09	757.073	289.773	cTel55X.1
WBGene00003843	397.068	1.3594	0.274814	4.94663	7.55e-07	8.95e-06	576.454	217.682	oct-2
WBGene00019227	148.011	1.35726	0.279871	4.84958	1.24e-06	1.39e-05	215.02	81.0016	sgca-1
WBGene00044949	96.278	1.35704	0.325189	4.17309	3.01e-05	0.000230308	139.776	52.7798	Y49A10A.2
WBGene00015569	77.0081	1.35697	0.417376	3.25119	0.00114925	0.0052207	113.687	40.3289	C07D10.5
WBGene00001751	95.9548	1.35586	0.304972	4.44586	8.75e-06	7.97e-05	139.678	52.2313	gst-3
WBGene00011250	11822.8	1.3541	0.255001	5.31018	1.1e-07	1.59e-06	17125.7	6519.82	R11H6.2
WBGene00022887	676.198	1.35315	0.322656	4.19379	2.74e-05	0.000213792	984.636	367.759	ZK1290.5
WBGene00002974	959.109	1.35308	0.247767	5.46109	4.73e-08	7.29e-07	1387.94	530.279	lev-1
WBGene00001439	450.995	1.35298	0.336152	4.0249	5.7e-05	0.000403766	656.622	245.369	fkh-7
WBGene00020137	122.78	1.35231	0.336035	4.0243	5.71e-05	0.000404339	178.42	67.1389	T01B10.5
WBGene00003396	660.505	1.35222	0.295118	4.58194	4.61e-06	4.49e-05	958.62	362.391	mom-4
WBGene00003778	193.29	1.35172	0.246254	5.48912	4.04e-08	6.33e-07	280.196	106.383	nnt-1
WBGene00011864	1557.5	1.35093	0.273674	4.93626	7.96e-07	9.39e-06	2256.81	858.189	T20F10.2
WBGene00020325	60.0759	1.34912	0.352849	3.82351	0.000131564	0.000829791	87.3219	32.8298	bath-46
WBGene00020972	50.968	1.34887	0.383269	3.51937	0.000432568	0.00227728	74.5792	27.3569	trpl-2
WBGene00006805	4258.4	1.3486	0.260011	5.1867	2.14e-07	2.9e-06	6163.22	2353.58	unc-73
WBGene00018520	293.226	1.34756	0.359984	3.74338	0.000181563	0.00108835	427.287	159.165	F46H5.4
WBGene00019564	320.467	1.34636	0.371264	3.62642	0.000287381	0.00161076	468.083	172.852	K09D9.1
WBGene00010311	171.538	1.34591	0.389328	3.45702	0.000546187	0.00277984	250.571	92.5057	F59B2.9
WBGene00019490	362.987	1.34578	0.306207	4.39502	1.11e-05	9.76e-05	527.032	198.943	K07E3.1
WBGene00018199	126.59	1.34377	0.337232	3.9847	6.76e-05	0.000467279	183.892	69.2894	F39E9.7
WBGene00008038	64.0209	1.34347	0.449978	2.98564	0.00282985	0.0111248	94.8113	33.2306	C40H1.2
WBGene00011234	68.6726	1.34123	0.311816	4.30135	1.7e-05	0.000141593	99.2047	38.1405	R11A5.6
WBGene00016868	286.383	1.341	0.290857	4.6105	4.02e-06	3.96e-05	415.082	157.683	C52B9.8
WBGene00006683	158.972	1.34094	0.230713	5.81218	6.17e-09	1.13e-07	229.957	87.9879	twk-31
WBGene00000213	282.938	1.33774	0.258963	5.16576	2.39e-07	3.21e-06	408.634	157.241	asm-3
WBGene00022502	240.955	1.3357	0.254906	5.23999	1.61e-07	2.25e-06	347.469	134.441	ZC13.1
WBGene00020674	178.362	1.33562	0.320488	4.16747	3.08e-05	0.000234817	258.106	98.6177	T22B7.7
WBGene00006524	557.828	1.33331	0.262601	5.07731	3.83e-07	4.89e-06	804.213	311.444	tap-1
WBGene00004053	664.523	1.33327	0.185321	7.19439	6.27e-13	2.13e-11	954.766	374.28	tank-1
WBGene00008586	3504.44	1.3329	0.218765	6.09284	1.11e-09	2.3e-08	5043.8	1965.08	snrp-40.1
WBGene00010749	281.706	1.32955	0.256137	5.19076	2.09e-07	2.84e-06	406.509	156.904	K10D11.5
WBGene00020090	131.108	1.32766	0.321811	4.12559	3.7e-05	0.000276591	189.489	72.7275	R119.5
WBGene00004744	1472.57	1.32762	0.357166	3.71711	0.000201512	0.00118841	2139.23	805.922	scp-1
WBGene00001366	316.281	1.32753	0.263737	5.03354	4.82e-07	6.02e-06	455.845	176.717	exc-5
WBGene00009370	60.4804	1.32714	0.35412	3.74771	0.000178457	0.00107345	87.7851	33.1757	set-10
WBGene00008195	213.937	1.32645	0.285711	4.64263	3.44e-06	3.44e-05	308.553	119.322	ceh-88
WBGene00003678	450.171	1.32613	0.210647	6.29549	3.06e-10	7e-09	646.443	253.9	nhr-88
WBGene00006585	1182.5	1.32545	0.189757	6.98498	2.85e-12	8.74e-11	1697.63	667.376	tni-3
WBGene00016274	541.07	1.32529	0.220617	6.00721	1.89e-09	3.72e-08	777.144	304.997	C30G12.2
WBGene00011742	796.181	1.3241	0.270748	4.89051	1.01e-06	1.16e-05	1147.74	444.626	tgn-38
WBGene00013601	393.574	1.32366	0.278314	4.75599	1.97e-06	2.1e-05	568.086	219.061	Y87G2A.13
WBGene00005023	1597.91	1.32366	0.2941	4.50071	6.77e-06	6.33e-05	2307.13	888.69	sqv-5
WBGene00001470	367.659	1.3226	0.333937	3.96062	7.48e-05	0.000510029	532.727	202.591	baz-2
WBGene00007073	203.83	1.32126	0.333704	3.95937	7.51e-05	0.000512079	295.064	112.597	ugt-2
WBGene00018384	108.665	1.32087	0.277866	4.7536	2e-06	2.12e-05	157.03	60.2994	F43C11.7
WBGene00003828	3142.86	1.31914	0.211855	6.22664	4.77e-10	1.04e-08	4509.41	1776.3	nuc-1
WBGene00009218	1901.44	1.31549	0.205663	6.39635	1.59e-10	3.78e-09	2725.46	1077.42	acs-20
WBGene00002210	2210.25	1.31439	0.317416	4.14089	3.46e-05	0.000260207	3190.16	1230.34	kin-29
WBGene00008939	128.24	1.31353	0.233579	5.62348	1.87e-08	3.15e-07	183.559	72.9206	F18H3.1
WBGene00003699	96.0213	1.31335	0.324351	4.04918	5.14e-05	0.000368902	139.017	53.0252	nhr-109
WBGene00235164	150.275	1.31122	0.401062	3.26937	0.00107788	0.00494383	218.413	82.1383	K09F6.13
WBGene00006782	1363.24	1.31088	0.345122	3.79831	0.000145684	0.000905586	1971.02	755.456	unc-46
WBGene00018739	1530.34	1.3085	0.269477	4.85568	1.2e-06	1.35e-05	2198.22	862.464	F53B1.8
WBGene00022252	574.017	1.30662	0.348827	3.74574	0.00017986	0.00108033	829.089	318.946	Y73B6BL.31
WBGene00011167	59.1923	1.30519	0.318898	4.09281	4.26e-05	0.000313349	85.5619	32.8227	chil-23
WBGene00016603	1399.58	1.30464	0.313813	4.15737	3.22e-05	0.000244557	2016.24	782.912	met-1
WBGene00001583	133.122	1.30397	0.326392	3.99511	6.47e-05	0.000450163	192.037	74.2066	gfi-3
WBGene00007942	694.422	1.30366	0.171097	7.61943	2.55e-14	1.07e-12	991.424	397.42	idh-2
WBGene00022538	90.0703	1.30331	0.33644	3.87383	0.000107137	0.000694637	129.617	50.5232	ZC190.4
WBGene00016310	157.5	1.30114	0.472715	2.75248	0.00591466	0.0204004	230.389	84.6111	txt-18
WBGene00001086	410.13	1.30044	0.21995	5.91241	3.37e-09	6.37e-08	586.294	233.967	dpy-27
WBGene00009773	1111.18	1.29896	0.262653	4.94555	7.59e-07	8.99e-06	1592.76	629.596	lipl-2
WBGene00010433	1863.36	1.29586	0.297031	4.36271	1.28e-05	0.000110938	2674.98	1051.73	H40L08.1
WBGene00011970	900.125	1.29488	0.348774	3.71266	0.000205095	0.00120617	1298.1	502.153	rlbp-1
WBGene00006836	1163.75	1.29476	0.256461	5.04855	4.45e-07	5.61e-06	1665.63	661.876	unc-112
WBGene00004363	578.755	1.29085	0.355752	3.6285	0.000285074	0.00159972	834.668	322.842	ric-3
WBGene00000376	1401.46	1.29023	0.248837	5.18504	2.16e-07	2.92e-06	2003.45	799.475	ccr-4
WBGene00007967	63.3934	1.29007	0.395277	3.2637	0.00109966	0.00502552	91.6517	35.1351	cyp-25A4
WBGene00014999	72.1104	1.28937	0.318016	4.05442	5.03e-05	0.000361962	103.465	40.7557	AH9.3
WBGene00007743	706.244	1.28893	0.221014	5.8319	5.48e-09	1.01e-07	1008.06	404.428	C26C6.9
WBGene00018811	7767.48	1.28811	0.227384	5.6649	1.47e-08	2.52e-07	11086.1	4448.85	pmt-2
WBGene00019749	211.465	1.28786	0.367079	3.50842	0.000450784	0.00235619	304.774	118.156	M03A8.3
WBGene00021838	342.144	1.28641	0.260052	4.94672	7.55e-07	8.95e-06	488.748	195.541	Y54E10BL.3
WBGene00011232	33298.5	1.28615	0.142118	9.04984	1.43e-19	1.12e-17	47335.7	19261.2	pck-2
WBGene00018854	564.27	1.28391	0.30708	4.18102	2.9e-05	0.000223769	808.607	319.932	nlf-1
WBGene00019682	20131.1	1.28186	0.171366	7.48023	7.42e-14	2.96e-12	28622.7	11639.6	K12H4.7
WBGene00019047	72.857	1.28149	0.317673	4.03398	5.48e-05	0.000390507	104.803	40.911	F58E2.3
WBGene00003693	56.5211	1.28081	0.356836	3.58936	0.000331488	0.00181563	80.9374	32.1047	nhr-103
WBGene00018717	237.044	1.27863	0.345099	3.7051	0.00021131	0.00123889	339.902	134.186	F52H2.5
WBGene00017891	1082.07	1.27854	0.26505	4.82378	1.41e-06	1.56e-05	1544.09	620.044	rgl-1
WBGene00000366	2497.32	1.27694	0.247502	5.1593	2.48e-07	3.31e-06	3560.32	1434.32	cbp-1
WBGene00003040	1243.1	1.27483	0.273482	4.66145	3.14e-06	3.17e-05	1774.01	712.187	lin-59
WBGene00015922	138.543	1.27353	0.257251	4.95052	7.4e-07	8.79e-06	197.239	79.8467	C17H11.2
WBGene00009258	294.958	1.27292	0.356285	3.57275	0.00035325	0.0019133	422.996	166.919	ccdc-149
WBGene00007956	202.405	1.2724	0.330372	3.85142	0.000117434	0.000751893	289.258	115.551	trpp-9
WBGene00050944	223.02	1.27165	0.301956	4.21138	2.54e-05	0.000200188	318.403	127.636	C14A11.9
WBGene00011067	310.063	1.2706	0.315655	4.02528	5.69e-05	0.000403256	443.842	176.285	vps-11
WBGene00021590	225.632	1.27004	0.357199	3.55556	0.000377178	0.00202728	323.751	127.514	Y46D2A.2
WBGene00018286	202.265	1.26999	0.362807	3.50045	0.000464479	0.00241971	291.109	113.42	F41E6.5
WBGene00000186	868.265	1.26908	0.226055	5.61404	1.98e-08	3.29e-07	1234.58	501.952	ark-1
WBGene00011479	982.638	1.268	0.303736	4.17467	2.98e-05	0.000229077	1402.85	562.425	clc-9
WBGene00000659	87.8225	1.2676	0.466776	2.71565	0.00661457	0.0223715	127.481	48.1635	col-84
WBGene00020394	100.967	1.26519	0.414806	3.05008	0.00228781	0.00930816	145.727	56.2074	T10B5.8
WBGene00020504	1229.8	1.26214	0.215209	5.86475	4.5e-09	8.4e-08	1744.3	715.305	svh-2
WBGene00045495	1086.96	1.25958	0.286739	4.39277	1.12e-05	9.86e-05	1547.64	626.273	F11C1.7
WBGene00000120	191.844	1.25823	0.269425	4.67006	3.01e-06	3.05e-05	272.986	110.701	aly-1
WBGene00021732	392.243	1.25755	0.252546	4.9795	6.37e-07	7.69e-06	557.656	226.83	Y49G5B.1
WBGene00000591	298.588	1.25677	0.296316	4.24132	2.22e-05	0.00017867	424.973	172.204	coh-1
WBGene00012582	65.629	1.25617	0.425242	2.95402	0.00313665	0.0121597	94.9684	36.2897	clec-8
WBGene00019434	500.022	1.25532	0.360835	3.47894	0.000503408	0.00258989	715.507	284.537	nmtn-1
WBGene00010204	97156.9	1.25479	0.194691	6.44503	1.16e-10	2.81e-09	137512	56802.1	cpr-9
WBGene00016506	105.259	1.25448	0.350208	3.58209	0.000340853	0.00185674	149.87	60.6483	abhd-5.1
WBGene00010552	113.316	1.25442	0.297627	4.21473	2.5e-05	0.000197647	161.184	65.4485	K04C1.2
WBGene00017467	80.8101	1.2538	0.368472	3.4027	0.000667243	0.00329097	116.14	45.48	F14F9.4
WBGene00022330	57.2173	1.25263	0.430764	2.90793	0.00363828	0.0136987	82.3268	32.1078	fbxa-80
WBGene00009976	389.406	1.25232	0.269312	4.65007	3.32e-06	3.33e-05	552.364	226.449	swan-2
WBGene00020938	260.813	1.25056	0.330649	3.78214	0.000155487	0.000954644	371.747	149.88	clec-218
WBGene00007391	261.944	1.2489	0.421233	2.96488	0.00302802	0.0118037	376.678	147.21	C06H2.7
WBGene00021387	249.257	1.24873	0.381945	3.26941	0.00107772	0.00494383	356.43	142.084	Y37F4.6
WBGene00006771	1692.1	1.24812	0.180918	6.89881	5.24e-12	1.55e-10	2389.97	994.232	tln-1
WBGene00017691	41511.2	1.24799	0.334111	3.73525	0.000187525	0.00111611	59198.2	23824.1	ilys-5
WBGene00010199	427.925	1.24613	0.23843	5.22639	1.73e-07	2.4e-06	605.386	250.464	bet-2
WBGene00021474	1022.42	1.24559	0.19347	6.43816	1.21e-10	2.93e-09	1444.09	600.745	dot-1.1
WBGene00004259	2159.54	1.24199	0.219481	5.65879	1.52e-08	2.59e-07	3051.46	1267.62	pyr-1
WBGene00016450	650.32	1.24094	0.180934	6.85853	6.96e-12	2.04e-10	916.937	383.704	clec-5
WBGene00009692	1275.64	1.23932	0.44431	2.7893	0.00528218	0.0186181	1837.66	713.631	F44E5.5
WBGene00010550	308.096	1.23812	0.208419	5.94053	2.84e-09	5.44e-08	434.437	181.755	K04B12.2
WBGene00019988	271.277	1.23784	0.27766	4.45812	8.27e-06	7.56e-05	384.299	158.254	R09F10.5
WBGene00015126	1623.49	1.23439	0.330179	3.73854	0.000185093	0.00110428	2307.64	939.344	B0303.4
WBGene00009430	1175.07	1.23386	0.218011	5.65963	1.52e-08	2.58e-07	1657.21	692.939	F35E12.6
WBGene00018356	550.728	1.23312	0.412337	2.99055	0.00278475	0.0109794	788.599	312.856	islo-1
WBGene00004769	231.338	1.23111	0.25379	4.8509	1.23e-06	1.38e-05	326.481	136.195	sel-12
WBGene00018960	324.801	1.23108	0.308902	3.98534	6.74e-05	0.00046619	460.733	188.868	ilcr-2
WBGene00003243	754.543	1.23068	0.271107	4.53947	5.64e-06	5.37e-05	1066.51	442.578	mig-10
WBGene00015116	601.484	1.22963	0.228212	5.38812	7.12e-08	1.06e-06	847.531	355.437	paic-1
WBGene00019018	1341.46	1.22867	0.368987	3.32985	0.000868921	0.00411464	1910.86	772.073	abts-3
WBGene00001770	79.826	1.22697	0.334034	3.6732	0.000239531	0.00137849	112.954	46.6976	gst-22
WBGene00000095	214.117	1.22662	0.310483	3.95068	7.79e-05	0.000527054	303.309	124.924	aha-1
WBGene00010658	71.976	1.22428	0.41587	2.94391	0.00324099	0.0124979	103.222	40.73	K08D8.4
WBGene00015926	1252.69	1.22348	0.255621	4.78631	1.7e-06	1.84e-05	1766.11	739.267	C17H11.6
WBGene00010507	4498.01	1.22342	0.246502	4.9631	6.94e-07	8.3e-06	6340.92	2655.09	K02E2.6
WBGene00001441	1566.02	1.22261	0.190152	6.42967	1.28e-10	3.08e-09	2200.37	931.666	fkh-9
WBGene00004106	63.2141	1.22219	0.404812	3.01915	0.00253488	0.010131	90.0361	36.392	pqn-15
WBGene00001493	401.306	1.2202	0.223242	5.46583	4.61e-08	7.12e-07	564.865	237.748	frm-7
WBGene00013539	65.5404	1.22	0.362843	3.36234	0.000772848	0.00372852	92.8247	38.2561	Y73F8A.35
WBGene00003045	805.978	1.21788	0.278622	4.37108	1.24e-05	0.000107415	1137.15	474.807	lir-2
WBGene00004317	997.981	1.21772	0.315923	3.85447	0.000115979	0.000743836	1411.19	584.771	rbg-1
WBGene00003564	2770.87	1.21761	0.28088	4.33499	1.46e-05	0.00012387	3909.59	1632.15	ncs-2
WBGene00000403	13901.1	1.21723	0.221633	5.4921	3.97e-08	6.24e-07	19546.6	8255.5	casy-1
WBGene00015352	292.483	1.21577	0.379324	3.2051	0.00135015	0.00600119	415.657	169.31	C02F5.12
WBGene00013531	2518.03	1.21346	0.245267	4.94751	7.52e-07	8.92e-06	3542.33	1493.72	Y73F8A.26
WBGene00016643	1448.81	1.21344	0.300911	4.03255	5.52e-05	0.000392595	2044.76	852.865	vps-45
WBGene00016728	153.06	1.21251	0.241442	5.02194	5.12e-07	6.32e-06	215.188	90.9322	C46H11.2
WBGene00004438	11887.8	1.21219	0.248424	4.87952	1.06e-06	1.22e-05	16722.6	7053.05	rpl-25.1
WBGene00012947	174.013	1.21132	0.289093	4.19006	2.79e-05	0.000216535	245.61	102.417	Y47H9C.1
WBGene00010757	118.118	1.20995	0.300861	4.02162	5.78e-05	0.000408346	166.876	69.3593	pad-2
WBGene00017475	1241.13	1.20971	0.296232	4.08366	4.43e-05	0.000324434	1749.69	732.568	F14H12.8
WBGene00018622	166.355	1.20882	0.340545	3.54967	0.000385716	0.00206615	235.084	97.6249	nhr-190
WBGene00010488	1163.62	1.20763	0.26261	4.59857	4.25e-06	4.17e-05	1636.57	690.668	endu-1
WBGene00020340	781.942	1.20759	0.181601	6.6497	2.94e-11	7.74e-10	1095.45	468.43	T08B1.1
WBGene00021394	724.051	1.2067	0.303916	3.97049	7.17e-05	0.000492445	1020.83	427.271	Y38C1AA.1
WBGene00010674	106.682	1.20661	0.350792	3.43966	0.000582447	0.00293372	150.711	62.6541	K08E7.6
WBGene00018375	72.3779	1.20576	0.328493	3.67056	0.000242015	0.00139056	102.365	42.3904	F43C9.1
WBGene00000908	268.995	1.20518	0.2722	4.42757	9.53e-06	8.57e-05	378.312	159.678	daf-12
WBGene00000981	403.757	1.20389	0.192552	6.25228	4.04e-10	8.99e-09	565.489	242.025	dhs-18
WBGene00016710	211.435	1.20358	0.252064	4.77491	1.8e-06	1.94e-05	297.442	125.428	fbxc-52
WBGene00015801	230.507	1.20188	0.338506	3.55055	0.000384424	0.00206097	325.7	135.315	C15H9.5
WBGene00044070	246.583	1.20143	0.387851	3.09765	0.00195065	0.0081262	349.232	143.934	set-18
WBGene00015935	1908.38	1.19997	0.252105	4.7598	1.94e-06	2.07e-05	2677.87	1138.9	C17H12.10
WBGene00000071	324.044	1.1997	0.271203	4.42362	9.71e-06	8.7e-05	455.415	192.674	acy-4
WBGene00019862	144.039	1.19834	0.293364	4.08482	4.41e-05	0.000323245	203.112	84.9655	nrde-3
WBGene00010128	478.416	1.19831	0.214324	5.59112	2.26e-08	3.72e-07	670.002	286.83	F55G11.8
WBGene00023395	62.6942	1.1952	0.350997	3.40516	0.000661264	0.00326657	88.2122	37.1763	Y82E9BL.9
WBGene00001592	191.594	1.19345	0.270413	4.41343	1.02e-05	9.07e-05	269.422	113.765	glc-2
WBGene00008596	78.9735	1.19315	0.392493	3.03992	0.0023664	0.00956639	112.129	45.8182	clec-54
WBGene00004126	424.918	1.19287	0.222157	5.3695	7.9e-08	1.17e-06	593.678	256.159	pqn-39
WBGene00013216	841.421	1.19203	0.24301	4.90526	9.33e-07	1.09e-05	1178.08	504.764	Y54G11A.7
WBGene00001994	1774.17	1.18976	0.248535	4.78708	1.69e-06	1.83e-05	2483.12	1065.22	hpk-1
WBGene00002889	691.313	1.18962	0.235135	5.05928	4.21e-07	5.32e-06	967.958	414.667	let-765
WBGene00002124	53.8469	1.18955	0.40856	2.91157	0.00359614	0.0135748	76.8484	30.8454	inx-2
WBGene00021831	1471.46	1.18945	0.286008	4.15881	3.2e-05	0.000243313	2064.66	878.258	Y54E10A.11
WBGene00044355	93.3253	1.18912	0.339374	3.50385	0.000458589	0.00239238	130.998	55.6525	ZK563.7
WBGene00010334	53.8715	1.18602	0.31635	3.74907	0.000177491	0.00106899	75.3592	32.3837	del-5
WBGene00011633	73.6703	1.18562	0.377251	3.14279	0.00167346	0.00716494	103.91	43.4306	T09A5.4
WBGene00012144	1262.13	1.18346	0.293452	4.0329	5.51e-05	0.000392153	1770.07	754.177	lgmn-1
WBGene00001169	11772	1.18335	0.272441	4.34352	1.4e-05	0.000119745	16482.4	7061.67	eef-1A.2
WBGene00022501	341.802	1.18267	0.270659	4.36962	1.24e-05	0.000108041	477.633	205.971	ZC8.6
WBGene00020058	711.287	1.18233	0.159201	7.42662	1.11e-13	4.29e-12	989.941	432.633	R13D11.4
WBGene00018369	296.166	1.18072	0.361228	3.26864	0.00108066	0.00495296	417.024	175.307	mig-39
WBGene00009740	4792.74	1.18024	0.198001	5.96079	2.51e-09	4.85e-08	6679.57	2905.91	F45H10.3
WBGene00017974	232.213	1.17976	0.282435	4.17711	2.95e-05	0.000227277	324.856	139.57	vps-41
WBGene00006811	1039.38	1.17964	0.376834	3.13039	0.00174571	0.00741236	1465.94	612.81	unc-79
WBGene00012875	1376.63	1.17904	0.176431	6.68275	2.34e-11	6.3e-10	1916.46	836.808	Y45F10B.13
WBGene00020307	197.456	1.17873	0.269091	4.38041	1.18e-05	0.000103486	275.734	119.178	T07D3.4
WBGene00008607	2017.63	1.17862	0.29843	3.94941	7.83e-05	0.000529463	2826.94	1208.32	F09B12.3
WBGene00009803	670.868	1.17821	0.205639	5.7295	1.01e-08	1.78e-07	934.76	406.976	F47B8.2
WBGene00008595	1362.84	1.17725	0.23061	5.10494	3.31e-07	4.29e-06	1900.66	825.032	clec-56
WBGene00018987	207.167	1.17652	0.332488	3.53854	0.00040235	0.00214315	290.587	123.747	lgl-1
WBGene00001745	9660.33	1.17502	0.371719	3.16105	0.00157202	0.00680732	13609.7	5710.93	gsa-1
WBGene00004507	302.496	1.17245	0.291307	4.0248	5.7e-05	0.000403781	422.895	182.097	rpy-1
WBGene00015861	137.18	1.17162	0.354455	3.30542	0.00094834	0.00443431	192.366	81.993	C16D9.6
WBGene00004020	733.3	1.17038	0.175854	6.65543	2.82e-11	7.47e-10	1019.13	447.474	pho-1
WBGene00018989	115.402	1.16856	0.361329	3.23406	0.00122042	0.00550319	162.216	68.5877	F56F11.2
WBGene00020861	695.51	1.16731	0.388473	3.00487	0.00265691	0.0105429	979.386	411.634	T27E4.1
WBGene00006342	312.525	1.16708	0.31073	3.75592	0.000172707	0.00104516	436.57	188.48	sup-37
WBGene00004255	58.4937	1.16704	0.483309	2.4147	0.0157483	0.0451678	83.3906	33.5969	epac-1
WBGene00007453	66.9223	1.16499	0.408953	2.84871	0.0043897	0.0159797	94.6148	39.2297	fbxa-98
WBGene00015050	266.598	1.16288	0.226435	5.13561	2.81e-07	3.71e-06	370.697	162.499	clec-51
WBGene00021319	330.812	1.16277	0.286031	4.06517	4.8e-05	0.000348046	460.874	200.751	Y34B4A.2
WBGene00019729	93.9755	1.16247	0.332112	3.50024	0.000464836	0.00242031	131.826	56.125	M02D8.3
WBGene00019294	1546.66	1.16135	0.209285	5.54912	2.87e-08	4.63e-07	2147.01	946.301	K02A6.3
WBGene00003477	224.805	1.15964	0.216696	5.35148	8.72e-08	1.28e-06	312.509	137.101	mtm-5
WBGene00000708	1820.01	1.15887	0.318587	3.63752	0.000275277	0.00155393	2543.15	1096.88	col-135
WBGene00022858	662.463	1.15881	0.24204	4.7877	1.69e-06	1.83e-05	920.769	404.157	ZK1193.2
WBGene00018710	1376.83	1.15752	0.236092	4.90282	9.45e-07	1.09e-05	1912.05	841.612	F52G3.1
WBGene00002040	346.662	1.15742	0.249451	4.63987	3.49e-06	3.48e-05	482.015	211.309	hum-7
WBGene00010493	97.9328	1.15531	0.429409	2.69046	0.00713529	0.0237726	138.656	57.2097	meg-2
WBGene00017861	503.708	1.15377	0.249816	4.61846	3.87e-06	3.82e-05	700.034	307.382	F27D9.2
WBGene00001468	65.9047	1.15359	0.402286	2.86758	0.00413621	0.0152086	92.9703	38.8391	flr-4
WBGene00017429	208.344	1.15262	0.287207	4.01321	5.99e-05	0.000420801	290.368	126.32	F13D11.4
WBGene00007282	268.483	1.15106	0.259628	4.43349	9.27e-06	8.37e-05	372.808	164.159	clec-223
WBGene00015064	1783.39	1.14786	0.220216	5.21243	1.86e-07	2.56e-06	2469.71	1097.07	B0228.7
WBGene00009651	111.225	1.14762	0.433767	2.6457	0.00815218	0.0265365	157.202	65.2481	F43D2.2
WBGene00014261	2096.37	1.14709	0.271904	4.21874	2.46e-05	0.000194573	2911.33	1281.41	shk-1
WBGene00020516	1449.02	1.14414	0.177451	6.44765	1.14e-10	2.77e-09	2001.85	896.19	T15B7.1
WBGene00235291	1839.47	1.1432	0.244651	4.67276	2.97e-06	3.02e-05	2548.85	1130.09	C01G5.25
WBGene00007602	251.58	1.1424	0.299022	3.82044	0.000133214	0.000838228	349.116	154.044	C15C6.3
WBGene00007810	167.66	1.14214	0.307589	3.7132	0.000204657	0.00120434	233.651	101.669	C29F7.1
WBGene00010873	158.086	1.14193	0.304256	3.75318	0.000174606	0.00105464	219.808	96.3634	trpa-2
WBGene00012478	1114.99	1.14143	0.275481	4.14342	3.42e-05	0.000257966	1546.3	683.678	mxt-1
WBGene00015684	1220.93	1.14141	0.148954	7.66283	1.82e-14	7.81e-13	1683.91	757.954	C10G8.8
WBGene00019225	250.022	1.14064	0.228122	5.00011	5.73e-07	7e-06	345.484	154.559	bgal-2
WBGene00013876	50.9533	1.14042	0.367385	3.10414	0.0019083	0.00798661	71.485	30.4215	ceh-74
WBGene00018643	56.0037	1.13986	0.42782	2.66434	0.00771388	0.0253664	78.6859	33.3215	drd-50
WBGene00011198	819.987	1.13973	0.314457	3.62444	0.000289586	0.0016212	1140.07	499.909	R10E4.1
WBGene00003014	222.058	1.13576	0.362701	3.13141	0.00173972	0.00739187	309.927	134.19	lin-28
WBGene00020981	92.6853	1.13503	0.257304	4.41127	1.03e-05	9.15e-05	128.57	56.8011	W03D2.6
WBGene00022608	198.702	1.13466	0.406001	2.79472	0.00519452	0.0183602	278.337	119.066	madf-9
WBGene00000478	434.123	1.13434	0.225815	5.0233	5.08e-07	6.28e-06	599.871	268.376	cfz-2
WBGene00017571	395.21	1.13394	0.284054	3.99199	6.55e-05	0.000455283	547.406	243.014	jmjd-3.1
WBGene00000238	178.345	1.13344	0.253951	4.46324	8.07e-06	7.41e-05	246.118	110.573	bar-1
WBGene00018018	1084.69	1.13322	0.249838	4.53582	5.74e-06	5.45e-05	1499.89	669.48	F33G12.6
WBGene00019827	619.936	1.13002	0.184793	6.11507	9.65e-10	2.02e-08	853.37	386.501	mop-25.1
WBGene00007394	115.517	1.1286	0.288303	3.91462	9.05e-05	0.000602293	159.835	71.198	C06H5.6
WBGene00003637	598.391	1.1279	0.361074	3.12373	0.00178577	0.00756044	832.74	364.042	nhr-47
WBGene00012923	81.4675	1.12767	0.433591	2.60076	0.00930168	0.0295536	114.263	48.6724	fbxa-128
WBGene00007691	85.0244	1.12639	0.336463	3.34772	0.00081479	0.00390014	118.45	51.599	cest-8
WBGene00017950	425.041	1.12634	0.280474	4.01584	5.92e-05	0.000417094	587.478	262.605	F31E3.2
WBGene00003149	312.835	1.1253	0.224081	5.02183	5.12e-07	6.32e-06	431.088	194.582	mbk-1
WBGene00004732	5534.27	1.1236	0.392203	2.86483	0.00417229	0.0153234	7724.19	3344.34	sax-7
WBGene00045237	444.371	1.12351	0.253901	4.425	9.64e-06	8.66e-05	613.012	275.73	mrt-1
WBGene00012252	203.779	1.12198	0.307704	3.6463	0.000266048	0.00150856	282.731	124.828	W04E12.7
WBGene00022868	213.086	1.12176	0.323604	3.46647	0.000527342	0.00269767	295.993	130.18	ZK1240.3
WBGene00023485	275.193	1.12094	0.268839	4.16957	3.05e-05	0.000232948	380.53	169.856	ttr-49
WBGene00004375	909.92	1.12084	0.249829	4.48643	7.24e-06	6.72e-05	1254.23	565.608	rme-4
WBGene00008477	282.923	1.12068	0.455178	2.46206	0.0138141	0.0406395	397.79	168.056	clec-17
WBGene00001915	13711.9	1.12035	0.268333	4.17523	2.98e-05	0.000228701	18931.2	8492.59	his-41
WBGene00013520	279.856	1.12026	0.29554	3.79056	0.000150307	0.000928852	387.018	172.695	best-21
WBGene00015499	332.58	1.12024	0.257321	4.35346	1.34e-05	0.000115062	459.551	205.609	ints-1
WBGene00015437	181.729	1.11987	0.317452	3.52767	0.000419229	0.00221566	251.725	111.733	scrm-3
WBGene00018747	75.1133	1.11908	0.347228	3.2229	0.001269	0.00569116	104.446	45.781	F53C3.3
WBGene00009292	50.7093	1.11904	0.419165	2.66969	0.00759208	0.0250092	71.2035	30.2151	F31D4.5
WBGene00011531	457.04	1.11846	0.263084	4.25135	2.12e-05	0.000171503	629.955	284.125	rsbp-1
WBGene00015768	80.8477	1.11835	0.337767	3.31102	0.000929581	0.00436037	112.481	49.2141	C14C11.4
WBGene00013730	421.274	1.1183	0.226456	4.93827	7.88e-07	9.3e-06	579.966	262.581	sql-1
WBGene00011468	63.7731	1.11816	0.323462	3.45685	0.000546521	0.0027808	88.5796	38.9666	T05C12.4
WBGene00010774	106.457	1.11634	0.410668	2.71836	0.00656072	0.022225	148.47	64.4438	shc-3
WBGene00003649	88.08	1.1161	0.401686	2.77854	0.00546035	0.0191395	122.662	53.4976	nhr-59
WBGene00021167	116.715	1.11549	0.367006	3.03943	0.00237023	0.00957983	162.533	70.8968	cyp-32B1
WBGene00000161	736.825	1.11492	0.254965	4.37285	1.23e-05	0.000106695	1014.6	459.051	apa-2
WBGene00015052	311.598	1.11419	0.35329	3.15375	0.00161189	0.00694354	432.129	191.067	clec-52
WBGene00008229	710.742	1.11254	0.183723	6.0555	1.4e-09	2.83e-08	975.426	446.058	C50F4.1
WBGene00015344	2110.57	1.11192	0.236499	4.70158	2.58e-06	2.66e-05	2902.32	1318.82	nra-4
WBGene00000068	960.623	1.11091	0.393851	2.82064	0.00479277	0.0171801	1336.74	584.505	acy-1
WBGene00018061	275.031	1.11081	0.274531	4.0462	5.21e-05	0.000372777	378.378	171.684	arrd-19
WBGene00007227	1817.53	1.11046	0.270777	4.10103	4.11e-05	0.000303716	2504.81	1130.26	C01G6.5
WBGene00020496	426.423	1.10996	0.278079	3.99154	6.56e-05	0.000455661	587.637	265.208	spat-3
WBGene00008624	2585.62	1.10491	0.225334	4.90342	9.42e-07	1.09e-05	3548.53	1622.7	crld-1
WBGene00019064	655.74	1.10457	0.237508	4.65064	3.31e-06	3.33e-05	901.126	410.354	myo-5
WBGene00015885	191.416	1.10124	0.375089	2.93595	0.00332523	0.0127527	265.433	117.4	fbxa-65
WBGene00004883	233.62	1.10069	0.357452	3.07926	0.00207515	0.00856403	323.731	143.509	smg-5
WBGene00003582	585.182	1.10034	0.267925	4.10691	4.01e-05	0.000297126	804.517	365.846	dcap-2
WBGene00000962	5661.97	1.09953	0.17619	6.24058	4.36e-10	9.61e-09	7745.64	3578.3	dhc-1
WBGene00019854	95.0839	1.09888	0.292527	3.7565	0.000172306	0.0010434	131.369	58.7988	R03H10.1
WBGene00018238	659.021	1.09847	0.224866	4.88498	1.03e-06	1.19e-05	902.439	415.604	F40F4.7
WBGene00012980	712.466	1.09837	0.249758	4.39772	1.09e-05	9.66e-05	977.579	447.353	efhd-1
WBGene00044481	189.716	1.09772	0.281625	3.8978	9.71e-05	0.000639626	260.933	118.499	ZK185.5
WBGene00006776	1285.57	1.0977	0.259377	4.23206	2.32e-05	0.000185337	1764.87	806.264	unc-40
WBGene00002348	1848.78	1.09742	0.217921	5.03588	4.76e-07	5.95e-06	2532.17	1165.39	myo-1
WBGene00022805	415.554	1.09737	0.209316	5.24265	1.58e-07	2.22e-06	568.647	262.461	nhr-256
WBGene00016418	1077.82	1.0967	0.219667	4.99256	5.96e-07	7.24e-06	1475.31	680.336	hpo-27
WBGene00004728	1011.73	1.09602	0.235085	4.66224	3.13e-06	3.16e-05	1386.37	637.093	sax-2
WBGene00020214	149.355	1.09533	0.308107	3.55505	0.000377914	0.00203066	205.846	92.8642	attf-5
WBGene00022861	459.616	1.09468	0.28603	3.82716	0.000129633	0.00081895	631.799	287.432	dve-1
WBGene00002044	206.684	1.09444	0.282186	3.87845	0.000105126	0.0006844	283.161	130.208	hyl-2
WBGene00001489	539.461	1.09299	0.208933	5.23127	1.68e-07	2.34e-06	737.872	341.05	frm-2
WBGene00007565	1938.1	1.09186	0.226043	4.83033	1.36e-06	1.51e-05	2652.39	1223.82	clec-48
WBGene00018206	330.916	1.09004	0.27346	3.98611	6.72e-05	0.000465181	454.424	207.408	ugt-61
WBGene00017417	448.365	1.08999	0.285524	3.81751	0.000134804	0.000846832	615.296	281.434	F13B6.2
WBGene00016210	3810.55	1.08974	0.185938	5.86079	4.61e-09	8.58e-08	5202.8	2418.3	C29F5.1
WBGene00006772	908.181	1.08908	0.332952	3.27098	0.00107174	0.0049216	1250.79	565.572	unc-36
WBGene00000548	1674.21	1.08882	0.238146	4.57207	4.83e-06	4.67e-05	2291.3	1057.11	clr-1
WBGene00006603	1133.22	1.08844	0.156424	6.95827	3.44e-12	1.04e-10	1545.41	721.038	tps-2
WBGene00007592	365.874	1.0882	0.263678	4.127	3.68e-05	0.000275011	502.008	229.739	C14H10.2
WBGene00010711	99.6991	1.08787	0.26677	4.07795	4.54e-05	0.000331742	136.435	62.9627	K09B11.4
WBGene00001080	1270.57	1.08714	0.254511	4.2715	1.94e-05	0.00015874	1739.16	801.986	dpy-21
WBGene00007284	620.601	1.08659	0.20144	5.39413	6.89e-08	1.03e-06	846.485	394.716	C03H12.1
WBGene00000088	92.0005	1.08605	0.309345	3.51081	0.000446749	0.00233961	126.662	57.3388	aex-5
WBGene00007771	67.2326	1.08548	0.353353	3.07194	0.00212671	0.0087483	92.6897	41.7756	C27C12.1
WBGene00004833	140.727	1.08512	0.307351	3.53055	0.000414691	0.00219595	194.071	87.382	sls-2.1
WBGene00013167	50.059	1.08371	0.381972	2.83714	0.00455201	0.0164632	69.4517	30.6662	Y53F4B.21
WBGene00018646	57.6231	1.0833	0.392617	2.75918	0.00579462	0.0200776	80.097	35.1492	mul-1
WBGene00000027	68.8575	1.08252	0.387168	2.79599	0.00517417	0.0183122	95.0943	42.6207	abu-4
WBGene00006589	1308.78	1.08196	0.183334	5.90157	3.6e-09	6.79e-08	1784.12	833.434	tnt-4
WBGene00045308	250.695	1.08165	0.200327	5.39943	6.69e-08	1e-06	341.342	160.049	C37H5.14
WBGene00008741	7130.57	1.08136	0.258983	4.17541	2.97e-05	0.000228613	9753.94	4507.2	ctsa-1.2
WBGene00000511	186.32	1.081	0.245495	4.40334	1.07e-05	9.44e-05	254.57	118.069	ckb-1
WBGene00009201	506.41	1.0803	0.293519	3.68053	0.000232753	0.00134467	693.511	319.309	F28C1.3
WBGene00015713	754.912	1.07919	0.247622	4.3582	1.31e-05	0.000112955	1031.06	478.768	C12D12.1
WBGene00009025	148.688	1.07898	0.369595	2.91936	0.0035075	0.0133066	205.259	92.1166	phf-34
WBGene00012416	156.22	1.07881	0.326001	3.30922	0.000935559	0.00438207	215.007	97.4331	Y7A9A.1
WBGene00019522	102.393	1.07857	0.278801	3.86861	0.000109457	0.000707743	139.739	65.0474	K08B12.3
WBGene00012911	249.537	1.07813	0.265411	4.0621	4.86e-05	0.000351978	341.639	157.435	acl-7
WBGene00000412	117.272	1.07687	0.383826	2.80562	0.00502197	0.0178534	161.514	73.0301	cdr-1
WBGene00044073	152.404	1.07682	0.336692	3.19824	0.00138271	0.00611827	209.693	95.1138	tag-244
WBGene00020050	130.432	1.07524	0.308325	3.48734	0.000487846	0.00251769	179.084	81.7802	R13A5.7
WBGene00235310	67.9612	1.07512	0.356329	3.01721	0.00255115	0.0101853	93.628	42.2944	R02D1.2
WBGene00000786	13197.8	1.07465	0.2612	4.11429	3.88e-05	0.000288453	18028.5	8367.17	cpr-6
WBGene00001187	698.649	1.07447	0.273866	3.92333	8.73e-05	0.000583791	954.856	442.443	egl-19
WBGene00007976	137.54	1.07399	0.249661	4.3018	1.69e-05	0.000141436	187.595	87.4847	C36B1.9
WBGene00007007	435.159	1.07286	0.215429	4.98012	6.35e-07	7.67e-06	592.867	277.452	mak-2
WBGene00003617	86.9689	1.07177	0.32265	3.32178	0.000894453	0.00421766	118.669	55.269	nhr-18
WBGene00016576	1059.73	1.07161	0.208323	5.14396	2.69e-07	3.58e-06	1442.29	677.174	lido-9
WBGene00004310	828.804	1.07143	0.286628	3.73805	0.000185455	0.00110594	1132.29	525.315	ras-1
WBGene00008692	412.94	1.07065	0.189084	5.66231	1.49e-08	2.55e-07	561.434	264.446	scav-4
WBGene00044402	59.3078	1.07044	0.383104	2.79412	0.00520417	0.0183909	81.7809	36.8347	Y82E9BL.18
WBGene00006368	108.558	1.06982	0.302362	3.53821	0.00040285	0.002145	148.008	69.1078	sym-3
WBGene00016788	1724.3	1.06935	0.247811	4.3152	1.59e-05	0.000133904	2350.39	1098.22	C49G7.10
WBGene00021328	761.353	1.06872	0.305957	3.49306	0.000477527	0.00247448	1041.32	481.386	npr-23
WBGene00016046	98.944	1.06814	0.311555	3.4284	0.000607149	0.00303798	135.594	62.2936	C24B5.4
WBGene00044538	94.1534	1.06755	0.358641	2.97664	0.00291422	0.0114069	129.568	58.7383	T09D3.8
WBGene00004829	419.427	1.06684	0.286862	3.71899	0.000200023	0.00118129	572.522	266.332	sli-1
WBGene00012280	85.7863	1.06672	0.348397	3.0618	0.0022001	0.00901309	118.013	53.5591	W05E10.1
WBGene00015335	399.392	1.06615	0.283745	3.75743	0.000171665	0.00104051	546.051	252.734	acdh-6
WBGene00015390	225.921	1.065	0.284803	3.73942	0.000184446	0.0011018	308.72	143.122	C03F11.4
WBGene00004423	46521	1.06473	0.292229	3.6435	0.000268959	0.00152188	63530.7	29511.2	rpl-11.2
WBGene00022836	7661.36	1.06449	0.289	3.68337	0.000230174	0.00133261	10458.9	4863.84	ZK973.11
WBGene00015981	306.44	1.06373	0.246858	4.30907	1.64e-05	0.000137347	416.916	195.963	elt-7
WBGene00018184	90.4244	1.06312	0.367891	2.88976	0.0038553	0.014353	124.652	56.1971	F38E9.1
WBGene00022644	4901.81	1.06255	0.237753	4.46912	7.85e-06	7.23e-05	6669.44	3134.17	dod-19
WBGene00018193	610.554	1.06252	0.188969	5.62271	1.88e-08	3.16e-07	829.101	392.008	F39C12.1
WBGene00016965	560.301	1.06206	0.240083	4.42375	9.7e-06	8.69e-05	762.09	358.513	C56C10.9
WBGene00003696	97.1651	1.06181	0.323824	3.27896	0.0010419	0.00480435	132.355	61.9752	nhr-106
WBGene00044041	57.9705	1.0615	0.358499	2.96095	0.00306694	0.0119309	79.1356	36.8054	F57G9.6
WBGene00000216	23362.2	1.06121	0.182837	5.80411	6.47e-09	1.18e-07	31696.3	15028.1	asp-3
WBGene00003970	464.678	1.06102	0.327047	3.24424	0.00117764	0.00533033	635.855	293.501	pek-1
WBGene00009679	228.74	1.06017	0.250791	4.22732	2.36e-05	0.000188243	310.53	146.95	F44D12.2
WBGene00006588	2689.16	1.05981	0.220753	4.8009	1.58e-06	1.72e-05	3653.21	1725.12	tnt-3
WBGene00015364	131.907	1.05959	0.360029	2.94307	0.0032498	0.0125242	180.808	83.0062	npr-19
WBGene00006876	5283.27	1.0588	0.243334	4.35125	1.35e-05	0.000115807	7183.29	3383.26	vab-10
WBGene00021339	74.1121	1.05827	0.386105	2.7409	0.0061272	0.0210075	102.254	45.9705	Y34F4.4
WBGene00016172	306.983	1.05823	0.269261	3.93014	8.49e-05	0.000569504	418.203	195.762	C27H5.2
WBGene00008892	84.4873	1.0582	0.427359	2.47614	0.0132812	0.0393586	117.034	51.9404	clec-246
WBGene00017010	328.508	1.058	0.322963	3.27592	0.00105317	0.00485157	449.084	207.933	D1007.15
WBGene00017240	458.395	1.05645	0.284446	3.71407	0.000203949	0.00120092	624.471	292.32	calu-2
WBGene00020889	112.18	1.05616	0.333297	3.16883	0.00153051	0.0066549	153.74	70.6197	T28C12.2
WBGene00018037	449.356	1.05603	0.217583	4.85347	1.21e-06	1.37e-05	609.388	289.325	chtl-1
WBGene00022735	69.9895	1.05593	0.42368	2.49227	0.0126929	0.0379589	96.5537	43.4253	ZK418.6
WBGene00021316	747.525	1.05575	0.284282	3.71374	0.000204218	0.00120213	1018.87	476.185	Y32H12A.8
WBGene00003626	229.428	1.05551	0.243071	4.34239	1.41e-05	0.000120251	311.27	147.586	nhr-32
WBGene00005008	136.199	1.05452	0.328569	3.20943	0.00132998	0.00592545	185.613	86.7838	spr-3
WBGene00011820	95.7692	1.05441	0.320757	3.28727	0.00101164	0.004683	130.994	60.5445	T18D3.1
WBGene00016535	308.597	1.05409	0.22658	4.65219	3.28e-06	3.31e-05	418.412	198.781	C39D10.8
WBGene00000964	272.367	1.05391	0.255789	4.12023	3.79e-05	0.000282226	370.471	174.263	dhp-2
WBGene00044903	93.3375	1.05362	0.434206	2.42653	0.0152438	0.0440134	128.449	58.2257	K03H1.13
WBGene00008923	194.256	1.05317	0.314926	3.34417	0.000825277	0.00393942	264.899	123.613	F17C11.12
WBGene00015743	1185.5	1.0531	0.295107	3.56855	0.000358967	0.00194149	1614.62	756.376	soap-1
WBGene00007133	50.4966	1.05235	0.415209	2.53451	0.0112606	0.0345015	69.9121	31.0812	B0284.3
WBGene00019473	119.101	1.05229	0.402194	2.61638	0.00888687	0.0284452	163.876	74.3254	cyp-35A5
WBGene00008954	153.532	1.04994	0.273662	3.83664	0.000124728	0.000792182	208.961	98.1026	F19C6.5
WBGene00020897	86.6037	1.04878	0.332122	3.15782	0.00158955	0.00686755	118.41	54.7977	del-10
WBGene00016559	281.809	1.04788	0.317978	3.29545	0.00098263	0.004571	384.282	179.335	C41A3.2
WBGene00020191	105.918	1.04728	0.330669	3.16715	0.0015394	0.00668738	144.023	67.8136	clec-53
WBGene00018265	219.29	1.04644	0.316053	3.31096	0.000929772	0.00436037	298.112	140.467	nhr-182
WBGene00020596	340.398	1.0463	0.2532	4.13229	3.59e-05	0.000269713	461.387	219.41	oga-1
WBGene00018195	476.631	1.0462	0.302805	3.45503	0.000550231	0.00279668	648.548	304.714	btb-16
WBGene00017591	11001.3	1.04548	0.260246	4.01728	5.89e-05	0.000414718	14927.5	7075.04	nspg-10
WBGene00020502	185.86	1.0454	0.434066	2.40838	0.0160233	0.0457836	255.727	115.994	T14B4.8
WBGene00018985	4382.54	1.04531	0.325335	3.21301	0.00131351	0.00586031	5971.82	2793.26	F56F10.2
WBGene00003555	98.5096	1.04493	0.342215	3.05343	0.00226238	0.00922444	134.692	62.327	nas-39
WBGene00011486	59.233	1.04474	0.417751	2.50087	0.0123888	0.0372162	81.8588	36.6072	T05E12.3
WBGene00003068	819.633	1.04454	0.193869	5.38784	7.13e-08	1.06e-06	1107.85	531.412	lrk-1
WBGene00021869	1902.21	1.04435	0.164375	6.35348	2.11e-10	4.92e-09	2569.68	1234.75	vrp-1
WBGene00003410	710.89	1.04327	0.272124	3.83381	0.000126174	0.000800295	965.395	456.385	mrp-4
WBGene00009479	1064.37	1.0432	0.297934	3.50145	0.000462726	0.00241131	1447.31	681.431	fcp-1
WBGene00020906	102.009	1.04305	0.268437	3.88563	0.000102064	0.00066718	137.853	66.1644	T28H11.8
WBGene00008444	100.874	1.0422	0.309504	3.36731	0.000759055	0.00367131	136.992	64.7566	tbc-14
WBGene00006862	129.691	1.04207	0.30164	3.45466	0.000550977	0.00279834	175.924	83.4586	pnk-4
WBGene00004112	1519.11	1.04205	0.254018	4.10228	4.09e-05	0.000302311	2058.95	979.259	pqn-22
WBGene00003003	135.111	1.04163	0.410132	2.53975	0.0110931	0.0340872	185.266	84.9552	lin-14
WBGene00020280	1067.22	1.04148	0.242751	4.29031	1.78e-05	0.000147334	1445.06	689.373	T06A1.5
WBGene00020883	229.969	1.04124	0.308855	3.37128	0.000748193	0.00362432	313.095	146.843	fbxa-64
WBGene00009888	4927.18	1.0408	0.172395	6.03726	1.57e-09	3.13e-08	6651.94	3202.42	F49E2.5
WBGene00017894	87.4571	1.0402	0.394352	2.63774	0.00834617	0.0270613	119.923	54.9915	F28B12.1
WBGene00017592	216.866	1.04019	0.238504	4.3613	1.29e-05	0.000111557	293.263	140.47	F19C7.2
WBGene00019803	889.669	1.04014	0.212859	4.88652	1.03e-06	1.18e-05	1202.71	576.624	PDB1.1
WBGene00001149	2168.88	1.03997	0.159751	6.50998	7.52e-11	1.88e-09	2925.73	1412.02	bcat-1
WBGene00007680	63.6984	1.03975	0.342889	3.03233	0.00242677	0.00975435	87.2334	40.1634	maa-1
WBGene00020258	162.707	1.03861	0.239983	4.32784	1.51e-05	0.000127485	220.357	105.057	T05E7.1
WBGene00006388	97.4208	1.03844	0.336235	3.08844	0.0020121	0.00835107	132.14	62.7013	taf-7.1
WBGene00010649	247.636	1.03837	0.310217	3.34723	0.000816238	0.0039051	336.943	158.328	K08C7.7
WBGene00015130	897.764	1.03733	0.259383	3.99922	6.36e-05	0.000443233	1215.88	579.653	vps-33.1
WBGene00006832	174.1	1.03702	0.30803	3.3666	0.000761006	0.00367981	237.05	111.151	unc-105
WBGene00018885	728.744	1.03696	0.280819	3.69262	0.000221956	0.00129371	987.572	469.916	drd-5
WBGene00009975	2067.45	1.0364	0.266008	3.89613	9.77e-05	0.00064271	2799.68	1335.22	F53C11.5
WBGene00001091	154.562	1.03637	0.310139	3.34163	0.000832866	0.00396965	209.758	99.3661	drh-2
WBGene00015813	1548.14	1.03603	0.259086	3.99878	6.37e-05	0.000443881	2096.07	1000.21	thoc-2
WBGene00020382	1417.46	1.03535	0.178637	5.79581	6.8e-09	1.23e-07	1910.66	924.271	T09B4.8
WBGene00003930	1526.71	1.0345	0.196402	5.26727	1.38e-07	1.96e-06	2059.72	993.708	pat-3
WBGene00022500	3271.41	1.03375	0.236228	4.37607	1.21e-05	0.000105275	4420.46	2122.36	lfi-1
WBGene00017131	74.7338	1.03307	0.301183	3.43004	0.000603498	0.00302131	101.54	47.9275	E04F6.15
WBGene00020491	126.65	1.03298	0.236688	4.3643	1.28e-05	0.000110248	170.752	82.5468	T13G4.4
WBGene00001574	2671.71	1.03223	0.327662	3.15029	0.00163106	0.00701495	3630.31	1713.11	gei-17
WBGene00018703	254.518	1.03222	0.287656	3.58836	0.000332759	0.00182049	344.746	164.289	sec-3
WBGene00017427	112.066	1.03199	0.380364	2.71317	0.00666429	0.0225155	152.839	71.2929	acp-5
WBGene00019818	61.8531	1.0312	0.368533	2.79812	0.00514004	0.0182016	83.9804	39.7257	R02C2.7
WBGene00015471	661.005	1.03112	0.168489	6.11979	9.37e-10	1.97e-08	890.341	431.67	lmp-2
WBGene00019611	206.967	1.03068	0.265825	3.87728	0.000105631	0.000687452	280.02	133.915	K10B3.5
WBGene00017262	1664.38	1.03049	0.169117	6.09334	1.11e-09	2.29e-08	2241.77	1086.99	F08F3.4
WBGene00012131	70.3115	1.02986	0.430222	2.3938	0.016675	0.0473394	96.2477	44.3754	T28F3.5
WBGene00022769	840.187	1.02961	0.273599	3.76321	0.000167746	0.00102001	1136.03	544.34	sorf-1
WBGene00012943	235.832	1.02935	0.256684	4.01017	6.07e-05	0.000425196	318.731	152.932	bed-2
WBGene00003011	521.229	1.02912	0.304231	3.3827	0.000717764	0.00349726	706.003	336.455	lin-25
WBGene00007749	142.536	1.02811	0.241237	4.26184	2.03e-05	0.00016477	192.166	92.9051	ceh-79
WBGene00000781	5835.86	1.02784	0.241324	4.25915	2.05e-05	0.000166561	7878.15	3793.57	cpr-1
WBGene00011755	575.875	1.0274	0.284576	3.61028	0.000305866	0.00169882	779.251	372.499	T13H5.1
WBGene00020852	1293.42	1.02714	0.243167	4.22402	2.4e-05	0.000190617	1745.05	841.793	nhr-228
WBGene00020028	510.752	1.0269	0.276685	3.71146	0.000206064	0.00121112	691.129	330.375	R12C12.8
WBGene00020583	65.7543	1.02633	0.349794	2.9341	0.00334512	0.0128135	89.2964	42.2122	T19D12.9
WBGene00010449	107.061	1.02624	0.302468	3.3929	0.000691558	0.00339677	145.36	68.7625	K01A11.1
WBGene00011736	1690.19	1.02589	0.212989	4.81663	1.46e-06	1.6e-05	2278.51	1101.88	T12D8.9
WBGene00006887	294.407	1.02521	0.208082	4.92694	8.35e-07	9.81e-06	396.22	192.593	vav-1
WBGene00002215	1347.85	1.02459	0.191656	5.34599	8.99e-08	1.32e-06	1812.97	882.737	klc-2
WBGene00009432	137.075	1.0243	0.252431	4.05772	4.96e-05	0.000357833	185.313	88.8379	cld-9
WBGene00006386	1609.88	1.02396	0.295644	3.4635	0.0005332	0.00272251	2177.99	1041.77	taf-5
WBGene00000533	239.619	1.02319	0.374323	2.73343	0.00626785	0.0213739	326.219	153.019	clh-6
WBGene00000116	348.788	1.02198	0.263755	3.87474	0.000106737	0.000693467	470.007	227.569	alh-10
WBGene00000172	720.09	1.02164	0.212211	4.81429	1.48e-06	1.62e-05	969.418	470.762	aqp-4
WBGene00018509	2526.99	1.02158	0.286874	3.56109	0.000369317	0.0019901	3415.18	1638.8	xrep-4
WBGene00014207	544.411	1.02151	0.2151	4.74902	2.04e-06	2.16e-05	732.729	356.092	ZK1058.9
WBGene00008094	158.413	1.02148	0.30162	3.38664	0.000707545	0.0034571	214.515	102.311	C44H4.4
WBGene00004108	298.765	1.0198	0.287128	3.55174	0.000382696	0.00205403	403.342	194.188	pqn-18
WBGene00020735	264.497	1.01969	0.269073	3.78965	0.000150863	0.00093198	357.205	171.788	T23F2.2
WBGene00007846	102.429	1.01829	0.377692	2.69609	0.00701577	0.0234898	139.581	65.2759	C31E10.5
WBGene00020360	95.6658	1.01828	0.298234	3.41437	0.00063929	0.0031704	129.005	62.327	math-41
WBGene00005001	1153.93	1.01765	0.208721	4.87567	1.08e-06	1.24e-05	1552.04	755.826	spp-16
WBGene00011556	96.77	1.01727	0.406924	2.49991	0.0124225	0.0372912	132.227	61.313	vglu-3
WBGene00007236	388.669	1.01635	0.302344	3.36158	0.000774991	0.00373601	524.906	252.432	C01G10.9
WBGene00016867	1008.73	1.01599	0.187948	5.40568	6.46e-08	9.7e-07	1355.59	661.867	C52B9.4
WBGene00017472	142.146	1.01392	0.33405	3.03522	0.00240361	0.0096838	192.567	91.7242	cst-1
WBGene00021986	425.731	1.01364	0.262093	3.86749	0.000109963	0.000710533	573.271	278.19	Y59C2A.3
WBGene00000785	63195.8	1.01305	0.312342	3.2434	0.00118113	0.00533996	85394.9	40996.7	cpr-5
WBGene00021051	259.815	1.01293	0.218852	4.62838	3.69e-06	3.66e-05	349.277	170.353	W05H9.4
WBGene00017161	1400.74	1.01268	0.181869	5.56819	2.57e-08	4.2e-07	1879.35	922.137	rabn-5
WBGene00016848	431.859	1.01264	0.232704	4.35164	1.35e-05	0.000115653	580.345	283.373	klo-1
WBGene00010944	1287.37	1.01204	0.31668	3.19579	0.0013945	0.00615943	1739.79	834.946	M176.5
WBGene00015429	217.913	1.01198	0.320981	3.15276	0.00161734	0.00696096	295.023	140.802	sor-3
WBGene00003674	155.992	1.01189	0.297407	3.40239	0.000667998	0.00329384	210.649	101.335	nhr-84
WBGene00021817	148.001	1.01173	0.255234	3.96393	7.37e-05	0.000504177	199.64	96.3607	Y53G8B.1
WBGene00000514	1242.98	1.01146	0.26486	3.81886	0.000134068	0.000842767	1672.97	812.992	ckb-4
WBGene00000711	33655.6	1.01098	0.270091	3.74311	0.000181758	0.00108917	45330.3	21980.9	col-138
WBGene00003986	1487.92	1.01041	0.203738	4.95937	7.07e-07	8.43e-06	1997.09	978.752	mct-4
WBGene00004945	426.201	1.01018	0.255329	3.95638	7.61e-05	0.000516662	573.4	279.003	sop-2
WBGene00020902	192.077	1.01008	0.246116	4.10408	4.06e-05	0.000300318	258.147	126.007	jmjc-1
WBGene00014215	360.411	1.00855	0.226032	4.46196	8.12e-06	7.45e-05	483.337	237.485	obr-3
WBGene00010361	51.4333	1.00841	0.36503	2.76255	0.0057352	0.019919	69.8313	33.0352	H03G16.5
WBGene00044079	275.625	1.00839	0.279735	3.60481	0.000312385	0.00172822	371.904	179.346	tag-241
WBGene00004313	716.008	1.00811	0.269962	3.73426	0.000188266	0.00111828	962.853	469.162	rbc-1
WBGene00007011	137.889	1.00809	0.293503	3.43469	0.000593242	0.0029786	186.273	89.5053	mdt-1.2
WBGene00004005	75.9889	1.00761	0.344671	2.9234	0.00346228	0.0131693	102.999	48.9789	pgp-11
WBGene00011844	496.356	1.00748	0.352058	2.86167	0.00421411	0.0154471	672.361	320.351	T19C9.8
WBGene00000788	17391.3	1.00684	0.288312	3.49218	0.000479102	0.00248098	23427.7	11354.8	cpz-1
WBGene00045416	283.259	1.00669	0.417477	2.41138	0.0158923	0.0454864	386.026	180.492	Y37H2A.14
WBGene00007833	60.6453	1.00658	0.396389	2.53937	0.0111053	0.0341027	82.7262	38.5643	oac-6
WBGene00006062	602.536	1.00556	0.296092	3.3961	0.000683531	0.00336257	811.763	393.309	stn-1
WBGene00003729	92.65	1.00368	0.349775	2.86952	0.00411099	0.0151275	125.693	59.6068	nhx-1
WBGene00015333	81.7096	1.00285	0.30582	3.27922	0.00104094	0.00480106	110.016	53.4028	slc-17.3
WBGene00016943	15714.3	1.00215	0.15797	6.34391	2.24e-10	5.21e-09	21015	10413.6	acdh-1
WBGene00010397	359.11	1.00039	0.238642	4.19203	2.76e-05	0.00021516	481.923	236.297	suox-1
WBGene00008120	1101.94	1.00002	0.201911	4.95276	7.32e-07	8.7e-06	1475.28	728.591	C46F11.5
WBGene00017607	604.025	1.00001	0.265764	3.76276	0.000168049	0.00102153	811.614	396.436	F19F10.11
