# Supplementary material for: LET-381/FoxF and its target UNC-30/Pitx2 specify and maintain the molecular identity of C. elegans mesodermal glia that regulate motor behavior
Source: EMBO J. 2024 Feb 15;43(6):4. doi: 10.1038/s44318-024-00049-w (PMC10943081; doi:10.1038/s44318-024-00049-w)
Supplement: Supplementary file 6 — Movie EV2 [file 44318_2024_49_MOESM6_ESM.zip]

Archive with 8 entries (7 files):
- Movie EV2/
- __MACOSX/._Movie EV2
- Movie EV2/Movie EV2.mp4
- __MACOSX/Movie EV2/._Movie EV2.mp4
- Movie EV2/.DS_Store
- __MACOSX/Movie EV2/._.DS_Store
- Movie EV2/README.rtf
- __MACOSX/Movie EV2/._README.rtf
