# Supplementary material for: LET-381/FoxF and its target UNC-30/Pitx2 specify and maintain the molecular identity of C. elegans mesodermal glia that regulate motor behavior
Source: EMBO J. 2024 Feb 15;43(6):4. doi: 10.1038/s44318-024-00049-w (PMC10943081; doi:10.1038/s44318-024-00049-w)
Supplement: Supplementary file 7 — Source Data Fig. 2 [file 44318_2024_49_MOESM7_ESM.zip]

Archive with 108 entries (92 files):
- Figure 2/
- __MACOSX/._Figure 2
- Figure 2/.DS_Store
- __MACOSX/Figure 2/._.DS_Store
- Figure 2/2F/
- __MACOSX/Figure 2/._2F
- Figure 2/2C/
- __MACOSX/Figure 2/._2C
- Figure 2/2D/
- __MACOSX/Figure 2/._2D
- Figure 2/2E/
- __MACOSX/Figure 2/._2E
- Figure 2/2B/
- __MACOSX/Figure 2/._2B
- Figure 2/2F/Fig 2F Numerical Data.xlsx
- __MACOSX/Figure 2/2F/._Fig 2F Numerical Data.xlsx
- Figure 2/2C/.DS_Store
- __MACOSX/Figure 2/2C/._.DS_Store
- Figure 2/2C/Fig 2C Numerical Data.xlsx
- __MACOSX/Figure 2/2C/._Fig 2C Numerical Data.xlsx
- Figure 2/2C/2C left/
- __MACOSX/Figure 2/2C/._2C left
- Figure 2/2C/2C right/
- __MACOSX/Figure 2/2C/._2C right
- Figure 2/2D/.DS_Store
- __MACOSX/Figure 2/2D/._.DS_Store
- Figure 2/2D/Fig 2D Numerical Data.xlsx
- __MACOSX/Figure 2/2D/._Fig 2D Numerical Data.xlsx
- Figure 2/2D/2D right/
- __MACOSX/Figure 2/2D/._2D right
- Figure 2/2D/2D left/
- __MACOSX/Figure 2/2D/._2D left
- Figure 2/2E/Fig 2E Numerical Data.xlsx
- __MACOSX/Figure 2/2E/._Fig 2E Numerical Data.xlsx
- Figure 2/2E/2E RFP.tif
- __MACOSX/Figure 2/2E/._2E RFP.tif
- Figure 2/2E/2E DIC.tif
- __MACOSX/Figure 2/2E/._2E DIC.tif
- Figure 2/2B/2fold/
- __MACOSX/Figure 2/2B/._2fold
- Figure 2/2B/.DS_Store
- __MACOSX/Figure 2/2B/._.DS_Store
- Figure 2/2B/prebean/
- __MACOSX/Figure 2/2B/._prebean
- Figure 2/2B/bean/
- __MACOSX/Figure 2/2B/._bean
- Figure 2/2B/comma/
- __MACOSX/Figure 2/2B/._comma
- Figure 2/2B/Adult/
- __MACOSX/Figure 2/2B/._Adult
- Figure 2/2B/L1/
- __MACOSX/Figure 2/2B/._L1
- Figure 2/2C/2C left/2C left GFP.tif
- __MACOSX/Figure 2/2C/2C left/._2C left GFP.tif
- Figure 2/2C/2C left/2C left DIC.tif
- __MACOSX/Figure 2/2C/2C left/._2C left DIC.tif
- Figure 2/2C/2C right/2C right DIC.tif
- __MACOSX/Figure 2/2C/2C right/._2C right DIC.tif
- Figure 2/2C/2C right/2C right GFP.tif
- __MACOSX/Figure 2/2C/2C right/._2C right GFP.tif
- Figure 2/2D/2D right/2D right DIC.tif
- __MACOSX/Figure 2/2D/2D right/._2D right DIC.tif
- Figure 2/2D/2D right/2D right RFP.tif
- __MACOSX/Figure 2/2D/2D right/._2D right RFP.tif
- Figure 2/2D/2D left/2D left RFP.tif
- __MACOSX/Figure 2/2D/2D left/._2D left RFP.tif
- Figure 2/2D/2D left/2D left DIC.tif
- __MACOSX/Figure 2/2D/2D left/._2D left DIC.tif
- Figure 2/2B/2fold/DIC.tif
- __MACOSX/Figure 2/2B/2fold/._DIC.tif
- Figure 2/2B/2fold/.DS_Store
- __MACOSX/Figure 2/2B/2fold/._.DS_Store
- Figure 2/2B/2fold/2B 2fold GFP.tif
- __MACOSX/Figure 2/2B/2fold/._2B 2fold GFP.tif
- Figure 2/2B/prebean/DIC.tif
- __MACOSX/Figure 2/2B/prebean/._DIC.tif
- Figure 2/2B/prebean/.DS_Store
- __MACOSX/Figure 2/2B/prebean/._.DS_Store
- Figure 2/2B/prebean/2B prebean GFP.tif
- __MACOSX/Figure 2/2B/prebean/._2B prebean GFP.tif
- Figure 2/2B/prebean/README.rtf
- __MACOSX/Figure 2/2B/prebean/._README.rtf
- Figure 2/2B/bean/DIC.tif
- __MACOSX/Figure 2/2B/bean/._DIC.tif
- Figure 2/2B/bean/.DS_Store
- __MACOSX/Figure 2/2B/bean/._.DS_Store
- Figure 2/2B/bean/2B bean GFP.tif
- __MACOSX/Figure 2/2B/bean/._2B bean GFP.tif
- Figure 2/2B/bean/README.rtf
- __MACOSX/Figure 2/2B/bean/._README.rtf
- Figure 2/2B/comma/DIC.tif
- __MACOSX/Figure 2/2B/comma/._DIC.tif
- Figure 2/2B/comma/.DS_Store
- __MACOSX/Figure 2/2B/comma/._.DS_Store
- Figure 2/2B/comma/2B comma GFP.tif
- __MACOSX/Figure 2/2B/comma/._2B comma GFP.tif
- Figure 2/2B/Adult/DIC.tif
- __MACOSX/Figure 2/2B/Adult/._DIC.tif
- Figure 2/2B/Adult/.DS_Store
- __MACOSX/Figure 2/2B/Adult/._.DS_Store
- Figure 2/2B/Adult/2B adult GFP.tif
- __MACOSX/Figure 2/2B/Adult/._2B adult GFP.tif
- Figure 2/2B/L1/DIC.tif
- __MACOSX/Figure 2/2B/L1/._DIC.tif
- Figure 2/2B/L1/.DS_Store
- __MACOSX/Figure 2/2B/L1/._.DS_Store
- Figure 2/2B/L1/2B L1 GFP.tif
- __MACOSX/Figure 2/2B/L1/._2B L1 GFP.tif
