# Supplementary material for: LET-381/FoxF and its target UNC-30/Pitx2 specify and maintain the molecular identity of C. elegans mesodermal glia that regulate motor behavior
Source: EMBO J. 2024 Feb 15;43(6):4. doi: 10.1038/s44318-024-00049-w (PMC10943081; doi:10.1038/s44318-024-00049-w)
Supplement: Supplementary file 7 — Source Data Fig. 2 [file 44318_2024_49_MOESM7_ESM.zip › Figure 2/2E/Fig 2E Numerical Data.xlsx]

## Sheet: Figure 2E
Number of animals with anteriorly displaced nerve ring (NR)
	Anterior NR	no ANR
gk302/+	0	20
gk302	20	0
rescue line 1	0	20
rescue line 2	0	20
