# Supplementary material for: LET-381/FoxF and its target UNC-30/Pitx2 specify and maintain the molecular identity of C. elegans mesodermal glia that regulate motor behavior
Source: EMBO J. 2024 Feb 15;43(6):4. doi: 10.1038/s44318-024-00049-w (PMC10943081; doi:10.1038/s44318-024-00049-w)
Supplement: Supplementary file 8 — Source Data Fig. 3 [file 44318_2024_49_MOESM8_ESM.zip]

Archive with 270 entries (238 files):
- Figure 3/
- __MACOSX/._Figure 3
- Figure 3/3E/
- __MACOSX/Figure 3/._3E
- Figure 3/3B/
- __MACOSX/Figure 3/._3B
- Figure 3/3C/
- __MACOSX/Figure 3/._3C
- Figure 3/3D/
- __MACOSX/Figure 3/._3D
- Figure 3/.DS_Store
- __MACOSX/Figure 3/._.DS_Store
- Figure 3/3A/
- __MACOSX/Figure 3/._3A
- Figure 3/3F/
- __MACOSX/Figure 3/._3F
- Figure 3/3G/
- __MACOSX/Figure 3/._3G
- Figure 3/README.rtf
- __MACOSX/Figure 3/._README.rtf
- Figure 3/3E/right/
- __MACOSX/Figure 3/3E/._right
- Figure 3/3E/middle/
- __MACOSX/Figure 3/3E/._middle
- Figure 3/3E/.DS_Store
- __MACOSX/Figure 3/3E/._.DS_Store
- Figure 3/3E/left/
- __MACOSX/Figure 3/3E/._left
- Figure 3/3E/3E numerical data.xlsx
- __MACOSX/Figure 3/3E/._3E numerical data.xlsx
- Figure 3/3B/right/
- __MACOSX/Figure 3/3B/._right
- Figure 3/3B/middle/
- __MACOSX/Figure 3/3B/._middle
- Figure 3/3B/.DS_Store
- __MACOSX/Figure 3/3B/._.DS_Store
- Figure 3/3B/left/
- __MACOSX/Figure 3/3B/._left
- Figure 3/3B/3B numerical data.xlsx
- __MACOSX/Figure 3/3B/._3B numerical data.xlsx
- Figure 3/3C/right/
- __MACOSX/Figure 3/3C/._right
- Figure 3/3C/middle/
- __MACOSX/Figure 3/3C/._middle
- Figure 3/3C/.DS_Store
- __MACOSX/Figure 3/3C/._.DS_Store
- Figure 3/3C/left/
- __MACOSX/Figure 3/3C/._left
- Figure 3/3C/3C numerical data.xlsx
- __MACOSX/Figure 3/3C/._3C numerical data.xlsx
- Figure 3/3D/right/
- __MACOSX/Figure 3/3D/._right
- Figure 3/3D/middle/
- __MACOSX/Figure 3/3D/._middle
- Figure 3/3D/.DS_Store
- __MACOSX/Figure 3/3D/._.DS_Store
- Figure 3/3D/left/
- __MACOSX/Figure 3/3D/._left
- Figure 3/3D/3D numerical data.xlsx
- __MACOSX/Figure 3/3D/._3D numerical data.xlsx
- Figure 3/3A/right/
- __MACOSX/Figure 3/3A/._right
- Figure 3/3A/middle/
- __MACOSX/Figure 3/3A/._middle
- Figure 3/3A/.DS_Store
- __MACOSX/Figure 3/3A/._.DS_Store
- Figure 3/3A/left/
- __MACOSX/Figure 3/3A/._left
- Figure 3/3A/3A numerical data.xlsx
- __MACOSX/Figure 3/3A/._3A numerical data.xlsx
- Figure 3/3F/right/
- __MACOSX/Figure 3/3F/._right
- Figure 3/3F/middle/
- __MACOSX/Figure 3/3F/._middle
- Figure 3/3F/.DS_Store
- __MACOSX/Figure 3/3F/._.DS_Store
- Figure 3/3F/left/
- __MACOSX/Figure 3/3F/._left
- Figure 3/3F/3F numerical data.xlsx
- __MACOSX/Figure 3/3F/._3F numerical data.xlsx
- Figure 3/3G/right/
- __MACOSX/Figure 3/3G/._right
- Figure 3/3G/middle/
- __MACOSX/Figure 3/3G/._middle
- Figure 3/3G/.DS_Store
- __MACOSX/Figure 3/3G/._.DS_Store
- Figure 3/3G/left/
- __MACOSX/Figure 3/3G/._left
- Figure 3/3G/3G numerical data.xlsx
- __MACOSX/Figure 3/3G/._3G numerical data.xlsx
- Figure 3/3E/right/.DS_Store
- __MACOSX/Figure 3/3E/right/._.DS_Store
- Figure 3/3E/right/3E right RFP (green).tif
- __MACOSX/Figure 3/3E/right/._3E right RFP (green).tif
- Figure 3/3E/right/3E right GFP (magenta).tif
- __MACOSX/Figure 3/3E/right/._3E right GFP (magenta).tif
- Figure 3/3E/right/README.rtf
- __MACOSX/Figure 3/3E/right/._README.rtf
- Figure 3/3E/right/3E right merge.tif
- __MACOSX/Figure 3/3E/right/._3E right merge.tif
- Figure 3/3E/right/3E right DIC.tif
- __MACOSX/Figure 3/3E/right/._3E right DIC.tif
- Figure 3/3E/middle/3E middle DIC.tif
- __MACOSX/Figure 3/3E/middle/._3E middle DIC.tif
- Figure 3/3E/middle/3E middle merge.tif
- __MACOSX/Figure 3/3E/middle/._3E middle merge.tif
- Figure 3/3E/middle/3E middle RFP (green).tif
- __MACOSX/Figure 3/3E/middle/._3E middle RFP (green).tif
- Figure 3/3E/middle/3E middle GFP (magenta).tif
- __MACOSX/Figure 3/3E/middle/._3E middle GFP (magenta).tif
- Figure 3/3E/middle/README.rtf
- __MACOSX/Figure 3/3E/middle/._README.rtf
- Figure 3/3E/left/3E left DIC.tif
- __MACOSX/Figure 3/3E/left/._3E left DIC.tif
- Figure 3/3E/left/README.rtf
- __MACOSX/Figure 3/3E/left/._README.rtf
- Figure 3/3E/left/3E left RFP (green).tif
- __MACOSX/Figure 3/3E/left/._3E left RFP (green).tif
- Figure 3/3B/right/3B right GFP.tif
- __MACOSX/Figure 3/3B/right/._3B right GFP.tif
- Figure 3/3B/right/3B right RFP (magenta).tif
- __MACOSX/Figure 3/3B/right/._3B right RFP (magenta).tif
- Figure 3/3B/right/3B right DIC.tif
- __MACOSX/Figure 3/3B/right/._3B right DIC.tif
- Figure 3/3B/right/3B right merge.tif
- __MACOSX/Figure 3/3B/right/._3B right merge.tif
- Figure 3/3B/middle/3B middle RFP (magenta).tif
- __MACOSX/Figure 3/3B/middle/._3B middle RFP (magenta).tif
- Figure 3/3B/middle/3B middle DIC.tif
- __MACOSX/Figure 3/3B/middle/._3B middle DIC.tif
- Figure 3/3B/middle/3B middle merge.tif
- __MACOSX/Figure 3/3B/middle/._3B middle merge.tif
- Figure 3/3B/middle/3B middle GFP.tif
- __MACOSX/Figure 3/3B/middle/._3B middle GFP.tif
- Figure 3/3B/left/3B left DIC wt.tif
- __MACOSX/Figure 3/3B/left/._3B left DIC wt.tif
- Figure 3/3B/left/3B left GFP.tif
- __MACOSX/Figure 3/3B/left/._3B left GFP.tif
- Figure 3/3C/right/3C right DIC.tif
- __MACOSX/Figure 3/3C/right/._3C right DIC.tif
- Figure 3/3C/right/3C right RFP (magenta).tif
- __MACOSX/Figure 3/3C/right/._3C right RFP (magenta).tif
- Figure 3/3C/right/3C right merge.tif
- __MACOSX/Figure 3/3C/right/._3C right merge.tif
- Figure 3/3C/right/3C right GFP.tif
- __MACOSX/Figure 3/3C/right/._3C right GFP.tif
- Figure 3/3C/middle/3C middle DIC.tif
- __MACOSX/Figure 3/3C/middle/._3C middle DIC.tif
- Figure 3/3C/middle/3C middle RFP (magenta).tif
- __MACOSX/Figure 3/3C/middle/._3C middle RFP (magenta).tif
- Figure 3/3C/middle/3C middle GFP.tif
- __MACOSX/Figure 3/3C/middle/._3C middle GFP.tif
- Figure 3/3C/middle/3C middle merge.tif
- __MACOSX/Figure 3/3C/middle/._3C middle merge.tif
- Figure 3/3C/left/3C left DIC.tif
- __MACOSX/Figure 3/3C/left/._3C left DIC.tif
- Figure 3/3C/left/3C left GFP.tif
- __MACOSX/Figure 3/3C/left/._3C left GFP.tif
- Figure 3/3D/right/3D right DIC.tif
- __MACOSX/Figure 3/3D/right/._3D right DIC.tif
- Figure 3/3D/right/3D right GFP (magenta).tif
- __MACOSX/Figure 3/3D/right/._3D right GFP (magenta).tif
- Figure 3/3D/right/3D right merge.tif
- __MACOSX/Figure 3/3D/right/._3D right merge.tif
- Figure 3/3D/right/README.rtf
- __MACOSX/Figure 3/3D/right/._README.rtf
- Figure 3/3D/right/3D right RFP (green).tif
- __MACOSX/Figure 3/3D/right/._3D right RFP (green).tif
- Figure 3/3D/middle/3D middle DIC.tif
- __MACOSX/Figure 3/3D/middle/._3D middle DIC.tif
- Figure 3/3D/middle/3D middle merge.tif
- __MACOSX/Figure 3/3D/middle/._3D middle merge.tif
- Figure 3/3D/middle/3D middle RFP (green).tif
- __MACOSX/Figure 3/3D/middle/._3D middle RFP (green).tif
- Figure 3/3D/middle/README.rtf
- __MACOSX/Figure 3/3D/middle/._README.rtf
- Figure 3/3D/middle/3D middle GFP (magenta).tif
- __MACOSX/Figure 3/3D/middle/._3D middle GFP (magenta).tif
- Figure 3/3D/left/3D left RFP (show as green on image).tif
- __MACOSX/Figure 3/3D/left/._3D left RFP (show as green on image).tif
- Figure 3/3D/left/3D left DIC.tif
- __MACOSX/Figure 3/3D/left/._3D left DIC.tif
- Figure 3/3D/left/README.rtf
- __MACOSX/Figure 3/3D/left/._README.rtf
- Figure 3/3A/right/3A right GFP.tif
- __MACOSX/Figure 3/3A/right/._3A right GFP.tif
- Figure 3/3A/right/3A right merge.tif
- __MACOSX/Figure 3/3A/right/._3A right merge.tif
- Figure 3/3A/right/3A right RFP (magenta).tif
- __MACOSX/Figure 3/3A/right/._3A right RFP (magenta).tif
- Figure 3/3A/right/README.rtf
- __MACOSX/Figure 3/3A/right/._README.rtf
- Figure 3/3A/right/3A right DIC.tif
- __MACOSX/Figure 3/3A/right/._3A right DIC.tif
- Figure 3/3A/middle/3A middle merge.tif
- __MACOSX/Figure 3/3A/middle/._3A middle merge.tif
- Figure 3/3A/middle/3A middle DIC.tif
- __MACOSX/Figure 3/3A/middle/._3A middle DIC.tif
- Figure 3/3A/middle/3A middle RFP (magenta).tif
- __MACOSX/Figure 3/3A/middle/._3A middle RFP (magenta).tif
- Figure 3/3A/middle/3A middle gfp.tif
- __MACOSX/Figure 3/3A/middle/._3A middle gfp.tif
- Figure 3/3A/left/3A left GFP.tif
- __MACOSX/Figure 3/3A/left/._3A left GFP.tif
- Figure 3/3A/left/3A left DIC.tif
- __MACOSX/Figure 3/3A/left/._3A left DIC.tif
- Figure 3/3F/right/right/
- __MACOSX/Figure 3/3F/right/._right
- Figure 3/3F/right/middle/
- __MACOSX/Figure 3/3F/right/._middle
- Figure 3/3F/right/.DS_Store
- __MACOSX/Figure 3/3F/right/._.DS_Store
- Figure 3/3F/right/left/
- __MACOSX/Figure 3/3F/right/._left
- Figure 3/3F/right/3F numerical data.xlsx
- __MACOSX/Figure 3/3F/right/._3F numerical data.xlsx
- Figure 3/3F/middle/3F middle RFP (magenta).tif
- __MACOSX/Figure 3/3F/middle/._3F middle RFP (magenta).tif
- Figure 3/3F/middle/3F middle DIC.tif
- __MACOSX/Figure 3/3F/middle/._3F middle DIC.tif
- Figure 3/3F/middle/3F middle merge.tif
- __MACOSX/Figure 3/3F/middle/._3F middle merge.tif
- Figure 3/3F/middle/3F middle GFP.tif
- __MACOSX/Figure 3/3F/middle/._3F middle GFP.tif
- Figure 3/3F/left/3F left GFP.tif
- __MACOSX/Figure 3/3F/left/._3F left GFP.tif
- Figure 3/3F/left/3F left DIC.tif
- __MACOSX/Figure 3/3F/left/._3F left DIC.tif
- Figure 3/3G/right/3G right DIC.tif
- __MACOSX/Figure 3/3G/right/._3G right DIC.tif
- Figure 3/3G/right/3G right merge.tif
- __MACOSX/Figure 3/3G/right/._3G right merge.tif
- Figure 3/3G/right/3G right RFP (magenta).tif
- __MACOSX/Figure 3/3G/right/._3G right RFP (magenta).tif
- Figure 3/3G/right/3G right GFP.tif
- __MACOSX/Figure 3/3G/right/._3G right GFP.tif
- Figure 3/3G/middle/3G middle RFP (magenta).tif
- __MACOSX/Figure 3/3G/middle/._3G middle RFP (magenta).tif
- Figure 3/3G/middle/3G middle DIC.tif
- __MACOSX/Figure 3/3G/middle/._3G middle DIC.tif
- Figure 3/3G/middle/3G middle merge.tif
- __MACOSX/Figure 3/3G/middle/._3G middle merge.tif
- Figure 3/3G/middle/3G middle GFP.tif
- __MACOSX/Figure 3/3G/middle/._3G middle GFP.tif
- Figure 3/3G/left/3G left GFP.tif
- __MACOSX/Figure 3/3G/left/._3G left GFP.tif
- Figure 3/3G/left/3G left DIC.tif
- __MACOSX/Figure 3/3G/left/._3G left DIC.tif
- Figure 3/3F/right/right/.DS_Store
- __MACOSX/Figure 3/3F/right/right/._.DS_Store
- Figure 3/3F/right/right/3F right merge.tif
- __MACOSX/Figure 3/3F/right/right/._3F right merge.tif
- Figure 3/3F/right/right/3F right GFP.tif
- __MACOSX/Figure 3/3F/right/right/._3F right GFP.tif
- Figure 3/3F/right/right/3F right DIC.tif
- __MACOSX/Figure 3/3F/right/right/._3F right DIC.tif
- Figure 3/3F/right/right/3F right RFP (magenta).tif
- __MACOSX/Figure 3/3F/right/right/._3F right RFP (magenta).tif
- Figure 3/3F/right/middle/3F middle RFP (magenta).tif
- __MACOSX/Figure 3/3F/right/middle/._3F middle RFP (magenta).tif
- Figure 3/3F/right/middle/3F middle DIC.tif
- __MACOSX/Figure 3/3F/right/middle/._3F middle DIC.tif
- Figure 3/3F/right/middle/3F middle merge.tif
- __MACOSX/Figure 3/3F/right/middle/._3F middle merge.tif
- Figure 3/3F/right/middle/3F middle GFP.tif
- __MACOSX/Figure 3/3F/right/middle/._3F middle GFP.tif
- Figure 3/3F/right/left/3F left GFP.tif
- __MACOSX/Figure 3/3F/right/left/._3F left GFP.tif
- Figure 3/3F/right/left/3F left DIC.tif
- __MACOSX/Figure 3/3F/right/left/._3F left DIC.tif
