# Supplementary material for: LET-381/FoxF and its target UNC-30/Pitx2 specify and maintain the molecular identity of C. elegans mesodermal glia that regulate motor behavior
Source: EMBO J. 2024 Feb 15;43(6):4. doi: 10.1038/s44318-024-00049-w (PMC10943081; doi:10.1038/s44318-024-00049-w)
Supplement: Supplementary file 8 — Source Data Fig. 3 [file 44318_2024_49_MOESM8_ESM.zip › Figure 3/3E/3E numerical data.xlsx]

## Sheet: Figure 3E
GLR glia cell with unc-46fosmid::sl2::mcherry::h2b expression
		Expression ON	Expression OFF
	DL wild type	16	4
	DR wild type	16	4
	LL wild type	20	0
	LR wild type	18	2
	VL wild type	17	3
	VR wild type	18	2
	DL let-381 sas RNAi line1	8	12
	DR let-381 sas RNAi line1	9	11
	LL let-381 sas RNAi line1	11	9
	LR let-381 sas RNAi line1	10	10
	VL let-381 sas RNAi line1	10	10
	VR let-381 sas RNAi line1	11	9
	DL let-381 sas RNAi line2	5	15
	DR let-381 sas RNAi line2	3	17
	LL let-381 sas RNAi line2	10	10
	LR let-381 sas RNAi line2	10	10
	VL let-381 sas RNAi line2	8	12
	VR let-381 sas RNAi line2	3	17
	DL let-381 sas RNAi line3	6	14
	DR let-381 sas RNAi line3	11	9
	LL let-381 sas RNAi line3	11	9
	LR let-381 sas RNAi line3	10	10
	VL let-381 sas RNAi line3	11	9
	VR let-381 sas RNAi line3	10	10
	DL let-381 sas RNAi control line1	16	4
	DR let-381 sas RNAi control line1	16	4
	LL let-381 sas RNAi control line1	19	1
	LR let-381 sas RNAi control line1	18	2
	VL let-381 sas RNAi control line1	17	3
	VR let-381 sas RNAi control line1	18	2
	DL let-381 sas RNAi control line2	17	3
	DR let-381 sas RNAi control line2	15	5
	LL let-381 sas RNAi control line2	16	4
	LR let-381 sas RNAi control line2	20	0
	VL let-381 sas RNAi control line2	17	3
	VR let-381 sas RNAi control line2	17	3
	DL let-381 sas RNAi control line3	16	4
	DR let-381 sas RNAi control line3	17	3
	LL let-381 sas RNAi control line3	18	2
	LR let-381 sas RNAi control line3	19	1
	VL let-381 sas RNAi control line3	18	2
	VR let-381 sas RNAi control line3	17	3
