# Supplementary material for: LET-381/FoxF and its target UNC-30/Pitx2 specify and maintain the molecular identity of C. elegans mesodermal glia that regulate motor behavior
Source: EMBO J. 2024 Feb 15;43(6):4. doi: 10.1038/s44318-024-00049-w (PMC10943081; doi:10.1038/s44318-024-00049-w)
Supplement: Supplementary file 8 — Source Data Fig. 3 [file 44318_2024_49_MOESM8_ESM.zip › Figure 3/3C/3C numerical data.xlsx]

## Sheet: Figure 3C
GLR glia cell with hlh-1::gfp expression
		Expression ON	Expression OFF
	DL wild type	20	0
	DR wild type	20	0
	LL wild type	20	0
	LR wild type	20	0
	VL wild type	20	0
	VR wild type	20	0
	DL let-381 sas RNAi line1	1	19
	DR let-381 sas RNAi line1	1	19
	LL let-381 sas RNAi line1	0	20
	LR let-381 sas RNAi line1	0	20
	VL let-381 sas RNAi line1	0	20
	VR let-381 sas RNAi line1	0	20
	DL let-381 sas RNAi line2	4	16
	DR let-381 sas RNAi line2	3	17
	LL let-381 sas RNAi line2	5	15
	LR let-381 sas RNAi line2	3	17
	VL let-381 sas RNAi line2	5	15
	VR let-381 sas RNAi line2	2	18
	DL let-381 sas RNAi line3	4	16
	DR let-381 sas RNAi line3	1	19
	LL let-381 sas RNAi line3	3	17
	LR let-381 sas RNAi line3	4	16
	VL let-381 sas RNAi line3	2	18
	VR let-381 sas RNAi line3	3	17
	DL let-381 sas RNAi control line1	20	0
	DR let-381 sas RNAi control line1	20	0
	LL let-381 sas RNAi control line1	20	0
	LR let-381 sas RNAi control line1	20	0
	VL let-381 sas RNAi control line1	20	0
	VR let-381 sas RNAi control line1	20	0
	DL let-381 sas RNAi control line2	20	0
	DR let-381 sas RNAi control line2	20	0
	LL let-381 sas RNAi control line2	20	0
	LR let-381 sas RNAi control line2	20	0
	VL let-381 sas RNAi control line2	20	0
	VR let-381 sas RNAi control line2	20	0
	DL let-381 sas RNAi control line3	20	0
	DR let-381 sas RNAi control line3	20	0
	LL let-381 sas RNAi control line3	20	0
	LR let-381 sas RNAi control line3	20	0
	VL let-381 sas RNAi control line3	20	0
	VR let-381 sas RNAi control line3	20	0
