# Supplementary material for: LET-381/FoxF and its target UNC-30/Pitx2 specify and maintain the molecular identity of C. elegans mesodermal glia that regulate motor behavior
Source: EMBO J. 2024 Feb 15;43(6):4. doi: 10.1038/s44318-024-00049-w (PMC10943081; doi:10.1038/s44318-024-00049-w)
Supplement: Supplementary file 8 — Source Data Fig. 3 [file 44318_2024_49_MOESM8_ESM.zip › Figure 3/3D/3D numerical data.xlsx]

## Sheet: Figure 3D
GLR glia cell with snf-11fosmid:sl2::mcherry::h2b expression
		Expression ON	Expression OFF
	DL wild type	18	2
	DR wild type	18	2
	LL wild type	20	0
	LR wild type	19	1
	VL wild type	20	0
	VR wild type	17	3
	DL let-381 sas RNAi line1	5	15
	DR let-381 sas RNAi line1	4	16
	LL let-381 sas RNAi line1	5	15
	LR let-381 sas RNAi line1	4	16
	VL let-381 sas RNAi line1	5	15
	VR let-381 sas RNAi line1	4	16
	DL let-381 sas RNAi line2	9	11
	DR let-381 sas RNAi line2	5	15
	LL let-381 sas RNAi line2	8	12
	LR let-381 sas RNAi line2	6	14
	VL let-381 sas RNAi line2	6	14
	VR let-381 sas RNAi line2	8	12
	DL let-381 sas RNAi line3	4	16
	DR let-381 sas RNAi line3	4	16
	LL let-381 sas RNAi line3	4	16
	LR let-381 sas RNAi line3	5	15
	VL let-381 sas RNAi line3	6	14
	VR let-381 sas RNAi line3	6	14
	DL let-381 sas RNAi control line1	18	2
	DR let-381 sas RNAi control line1	19	1
	LL let-381 sas RNAi control line1	18	2
	LR let-381 sas RNAi control line1	20	0
	VL let-381 sas RNAi control line1	17	3
	VR let-381 sas RNAi control line1	20	0
	DL let-381 sas RNAi control line2	18	2
	DR let-381 sas RNAi control line2	18	2
	LL let-381 sas RNAi control line2	16	4
	LR let-381 sas RNAi control line2	20	0
	VL let-381 sas RNAi control line2	17	3
	VR let-381 sas RNAi control line2	18	2
	DL let-381 sas RNAi control line3	20	0
	DR let-381 sas RNAi control line3	20	0
	LL let-381 sas RNAi control line3	19	1
	LR let-381 sas RNAi control line3	19	1
	VL let-381 sas RNAi control line3	18	2
	VR let-381 sas RNAi control line3	19	1
