# Supplementary material for: LET-381/FoxF and its target UNC-30/Pitx2 specify and maintain the molecular identity of C. elegans mesodermal glia that regulate motor behavior
Source: EMBO J. 2024 Feb 15;43(6):4. doi: 10.1038/s44318-024-00049-w (PMC10943081; doi:10.1038/s44318-024-00049-w)
Supplement: Supplementary file 9 — Source Data Fig. 4 [file 44318_2024_49_MOESM9_ESM.zip]

Archive with 56 entries (47 files):
- Figure 4/
- __MACOSX/._Figure 4
- Figure 4/.DS_Store
- __MACOSX/Figure 4/._.DS_Store
- Figure 4/4E/
- __MACOSX/Figure 4/._4E
- Figure 4/4C/
- __MACOSX/Figure 4/._4C
- Figure 4/4D/
- __MACOSX/Figure 4/._4D
- Figure 4/4F/
- __MACOSX/Figure 4/._4F
- Figure 4/4E/4E numerical data.xlsx
- __MACOSX/Figure 4/4E/._4E numerical data.xlsx
- Figure 4/4C/.DS_Store
- __MACOSX/Figure 4/4C/._.DS_Store
- Figure 4/4C/+ K-NAA/
- __MACOSX/Figure 4/4C/._+ K-NAA
- Figure 4/4C/README.rtf
- __MACOSX/Figure 4/4C/._README.rtf
- Figure 4/4C/no K-NAA/
- __MACOSX/Figure 4/4C/._no K-NAA
- Figure 4/4D/.DS_Store
- __MACOSX/Figure 4/4D/._.DS_Store
- Figure 4/4D/+ K-NAA/
- __MACOSX/Figure 4/4D/._+ K-NAA
- Figure 4/4D/README.rtf
- __MACOSX/Figure 4/4D/._README.rtf
- Figure 4/4D/no K-NAA/
- __MACOSX/Figure 4/4D/._no K-NAA
- Figure 4/4F/4F numerical data.xlsx
- __MACOSX/Figure 4/4F/._4F numerical data.xlsx
- Figure 4/4C/+ K-NAA/DIC.tif
- __MACOSX/Figure 4/4C/+ K-NAA/._DIC.tif
- Figure 4/4C/+ K-NAA/RFP (magenta).tif
- __MACOSX/Figure 4/4C/+ K-NAA/._RFP (magenta).tif
- Figure 4/4C/+ K-NAA/GFP.tif
- __MACOSX/Figure 4/4C/+ K-NAA/._GFP.tif
- Figure 4/4C/no K-NAA/DIC.tif
- __MACOSX/Figure 4/4C/no K-NAA/._DIC.tif
- Figure 4/4C/no K-NAA/RFP (magenta).tif
- __MACOSX/Figure 4/4C/no K-NAA/._RFP (magenta).tif
- Figure 4/4C/no K-NAA/GFP.tif
- __MACOSX/Figure 4/4C/no K-NAA/._GFP.tif
- Figure 4/4D/+ K-NAA/DIC.tif
- __MACOSX/Figure 4/4D/+ K-NAA/._DIC.tif
- Figure 4/4D/+ K-NAA/RFP (magenta).tif
- __MACOSX/Figure 4/4D/+ K-NAA/._RFP (magenta).tif
- Figure 4/4D/+ K-NAA/GFP.tif
- __MACOSX/Figure 4/4D/+ K-NAA/._GFP.tif
- Figure 4/4D/no K-NAA/DIC.tif
- __MACOSX/Figure 4/4D/no K-NAA/._DIC.tif
- Figure 4/4D/no K-NAA/RFP (magenta).tif
- __MACOSX/Figure 4/4D/no K-NAA/._RFP (magenta).tif
- Figure 4/4D/no K-NAA/GFP.tif
- __MACOSX/Figure 4/4D/no K-NAA/._GFP.tif
