# Supplementary material for: LET-381/FoxF and its target UNC-30/Pitx2 specify and maintain the molecular identity of C. elegans mesodermal glia that regulate motor behavior
Source: EMBO J. 2024 Feb 15;43(6):4. doi: 10.1038/s44318-024-00049-w (PMC10943081; doi:10.1038/s44318-024-00049-w)
Supplement: Supplementary file 9 — Source Data Fig. 4 [file 44318_2024_49_MOESM9_ESM.zip › Figure 4/4E/4E numerical data.xlsx]

## Sheet: Figure 4E
Mean fluorescence intensity of each GLR glia cell
	DL control	DL depletion	DR control	DR depletion	LL+ VL control	LL + VL depletion	LR + VR control	LR + VR depletion
	119.107	21.452	47.347	9.126	80.927	54.471	90.42	20.493
	25.587	23.096	4.566	16.563	169.941	5.938	128.839	0.646
	77.22	40.707	23.25	46.919	96.87	43.611	47.7	23.894
	80.631	13.081	38.998	9.08	84.47	3.209	74.842	0.532
	23.988	11.849	18.89	6.936	37.677	32.851	39.727	7.922
	250	3.136	137.56	0	251.726	6.862	158.644	3.522
	250	85.472	250	99.646	250	36.817	250	69.008
	87.438	56.104	42.773	40.125	80.954	31.912	38.969	12.592
	17.322	36.804	16.189	21.851	76.918	15.226	64.12	5.078
	61.81	10.734	43.222	0	4.341	9.829	24.438	0
	222.994	48.764	124.266	12.746	153.94	69.383	117.845	92.993
	186.685	8.425	31.015	9.886	204.755	0	213.187	1.406
	94.774	18.972	92.599	11.663	123.879	10.868	112.624	0
	171.372	151.773	193.441	18.958	40.926	27.417	33.081	7.735
	72.607	38.77	108.243	31.732	178.727	14.145	66.987	0
	56.565	9.732	52.983	0	87.896	14.656	81.042	0
