# Supplementary material for: LET-381/FoxF and its target UNC-30/Pitx2 specify and maintain the molecular identity of C. elegans mesodermal glia that regulate motor behavior
Source: EMBO J. 2024 Feb 15;43(6):4. doi: 10.1038/s44318-024-00049-w (PMC10943081; doi:10.1038/s44318-024-00049-w)
Supplement: Supplementary file 9 — Source Data Fig. 4 [file 44318_2024_49_MOESM9_ESM.zip › Figure 4/4F/4F numerical data.xlsx]

## Sheet: Figure 4F
Mean fluorescence intensity of each GLR glia cell
	DL control	DL depletion	DR control	DR depletion	LL+ VL control	LL + VL depletion	LR + VR control	LR + VR depletion
	38.46	20.492	38.417	9.526	27.32	14.685	64.419	0
	177.145	0	23.397	0	110.493	77.483	85.118	0
	225.602	8.996	215.203	0	307.788	17.35	173.394	39.186
	338.321	37.465	0	10.604	200.853	103.72	209.459	16.488
	12.889	0	38.884	0	222.31	59.715	285.142	10.502
	171.005	0	0	0	111.127	52.688	136.179	4.678
	12.06	0	0	1.902	323.427	11.375	306.058	31.227
	0	0	0	0	205.914	32.844	251.987	12.99
	23.771	22.431	0	54.892	204.497	104.273	279.535	60.926
	23.418	52.314	7.332	12.551	491.944	106.802	648.927	327.295
	59.288	0	120.737	3.67	200.124	0	159.263	62.091
	64.247	12.63	120.193	2.597	120.768	75.281	119.651	8.594
	30.727	19.086	70.432	0	77.563	33.776	82.498	38.502
	211.703	62.178	0	17.251	173.94	90.474	140.565	30.752
	0	0	18.416	0	210.242	65.799	152.696	152.047
	99.514	50.627	130.042	145.757	23.811	0	29.209	7.888
	62.739	34.079	302.223	41.749	115.724	149.73	156.87	14.384
	28.1	8.541	67.866	23.013	475.055	90.653	432.017	8.606
	6.35	0	0	0	244.435	50.376	258.399	74.46
	180.823	0	76.854	1.916	119.205	37.287	84.508	33.52
	0	54.279	38.103	85.412	104.35	0	140.045	4.359
	8.921	4.869	0	17.152	141.702	29.649	139.943	7.374
	0	0	0	39.376	117.303	36.373	100.496	22.742
		2.328		0		0		0
		0		0		41.366		23.583
		0		0		6.952		0
