# Supplementary material for: LET-381/FoxF and its target UNC-30/Pitx2 specify and maintain the molecular identity of C. elegans mesodermal glia that regulate motor behavior
Source: EMBO J. 2024 Feb 15;43(6):4. doi: 10.1038/s44318-024-00049-w (PMC10943081; doi:10.1038/s44318-024-00049-w)
Supplement: Supplementary file 10 — Source Data Fig. 5 [file 44318_2024_49_MOESM10_ESM.zip]

Archive with 90 entries (75 files):
- Figure 5/
- __MACOSX/._Figure 5
- Figure 5/5A/
- __MACOSX/Figure 5/._5A
- Figure 5/.DS_Store
- __MACOSX/Figure 5/._.DS_Store
- Figure 5/5C/
- __MACOSX/Figure 5/._5C
- Figure 5/5D/
- __MACOSX/Figure 5/._5D
- Figure 5/5B/
- __MACOSX/Figure 5/._5B
- Figure 5/5A/.DS_Store
- __MACOSX/Figure 5/5A/._.DS_Store
- Figure 5/5A/5A numerical data.xlsx
- __MACOSX/Figure 5/5A/._5A numerical data.xlsx
- Figure 5/5A/left (wild type)/
- __MACOSX/Figure 5/5A/._left (wild type)
- Figure 5/5A/right (let-381 motif mutated)/
- __MACOSX/Figure 5/5A/._right (let-381 motif mutated)
- Figure 5/5C/.DS_Store
- __MACOSX/Figure 5/5C/._.DS_Store
- Figure 5/5C/5C numerical data.xlsx
- __MACOSX/Figure 5/5C/._5C numerical data.xlsx
- Figure 5/5C/left (wild type)/
- __MACOSX/Figure 5/5C/._left (wild type)
- Figure 5/5C/right (let-381 motif mutated)/
- __MACOSX/Figure 5/5C/._right (let-381 motif mutated)
- Figure 5/5D/.DS_Store
- __MACOSX/Figure 5/5D/._.DS_Store
- Figure 5/5D/bottom right (both let-381 motifs mutated)/
- __MACOSX/Figure 5/5D/._bottom right (both let-381 motifs mutated)
- Figure 5/5D/5D numberical data.xlsx
- __MACOSX/Figure 5/5D/._5D numberical data.xlsx
- Figure 5/5D/bottom left (2nd let-381 motif mutated)/
- __MACOSX/Figure 5/5D/._bottom left (2nd let-381 motif mutated)
- Figure 5/5D/left (wild type)/
- __MACOSX/Figure 5/5D/._left (wild type)
- Figure 5/5D/top right (1st wild type motif mutated)/
- __MACOSX/Figure 5/5D/._top right (1st wild type motif mutated)
- Figure 5/5B/.DS_Store
- __MACOSX/Figure 5/5B/._.DS_Store
- Figure 5/5B/5B numerical data.xlsx
- __MACOSX/Figure 5/5B/._5B numerical data.xlsx
- Figure 5/5B/left (wild type)/
- __MACOSX/Figure 5/5B/._left (wild type)
- Figure 5/5B/right (let-381 motif mutated)/
- __MACOSX/Figure 5/5B/._right (let-381 motif mutated)
- Figure 5/5A/left (wild type)/DIC.tif
- __MACOSX/Figure 5/5A/left (wild type)/._DIC.tif
- Figure 5/5A/left (wild type)/.DS_Store
- __MACOSX/Figure 5/5A/left (wild type)/._.DS_Store
- Figure 5/5A/left (wild type)/GFP.tif
- __MACOSX/Figure 5/5A/left (wild type)/._GFP.tif
- Figure 5/5A/right (let-381 motif mutated)/DIC.tif
- __MACOSX/Figure 5/5A/right (let-381 motif mutated)/._DIC.tif
- Figure 5/5A/right (let-381 motif mutated)/GFP.tif
- __MACOSX/Figure 5/5A/right (let-381 motif mutated)/._GFP.tif
- Figure 5/5C/left (wild type)/DIC.tif
- __MACOSX/Figure 5/5C/left (wild type)/._DIC.tif
- Figure 5/5C/left (wild type)/GFP.tif
- __MACOSX/Figure 5/5C/left (wild type)/._GFP.tif
- Figure 5/5C/right (let-381 motif mutated)/DIC.tif
- __MACOSX/Figure 5/5C/right (let-381 motif mutated)/._DIC.tif
- Figure 5/5C/right (let-381 motif mutated)/GFP.tif
- __MACOSX/Figure 5/5C/right (let-381 motif mutated)/._GFP.tif
- Figure 5/5D/bottom right (both let-381 motifs mutated)/DIC.tif
- __MACOSX/Figure 5/5D/bottom right (both let-381 motifs mutated)/._DIC.tif
- Figure 5/5D/bottom right (both let-381 motifs mutated)/GFP.tif
- __MACOSX/Figure 5/5D/bottom right (both let-381 motifs mutated)/._GFP.tif
- Figure 5/5D/bottom left (2nd let-381 motif mutated)/DIC.tif
- __MACOSX/Figure 5/5D/bottom left (2nd let-381 motif mutated)/._DIC.tif
- Figure 5/5D/bottom left (2nd let-381 motif mutated)/GFP.tif
- __MACOSX/Figure 5/5D/bottom left (2nd let-381 motif mutated)/._GFP.tif
- Figure 5/5D/left (wild type)/DIC.tif
- __MACOSX/Figure 5/5D/left (wild type)/._DIC.tif
- Figure 5/5D/left (wild type)/GFP.tif
- __MACOSX/Figure 5/5D/left (wild type)/._GFP.tif
- Figure 5/5D/top right (1st wild type motif mutated)/DIC.tif
- __MACOSX/Figure 5/5D/top right (1st wild type motif mutated)/._DIC.tif
- Figure 5/5D/top right (1st wild type motif mutated)/GFP.tif
- __MACOSX/Figure 5/5D/top right (1st wild type motif mutated)/._GFP.tif
- Figure 5/5B/left (wild type)/DIC.tif
- __MACOSX/Figure 5/5B/left (wild type)/._DIC.tif
- Figure 5/5B/left (wild type)/GFP.tif
- __MACOSX/Figure 5/5B/left (wild type)/._GFP.tif
- Figure 5/5B/right (let-381 motif mutated)/DIC.tif
- __MACOSX/Figure 5/5B/right (let-381 motif mutated)/._DIC.tif
- Figure 5/5B/right (let-381 motif mutated)/GFP.tif
- __MACOSX/Figure 5/5B/right (let-381 motif mutated)/._GFP.tif
