# Supplementary material for: LET-381/FoxF and its target UNC-30/Pitx2 specify and maintain the molecular identity of C. elegans mesodermal glia that regulate motor behavior
Source: EMBO J. 2024 Feb 15;43(6):4. doi: 10.1038/s44318-024-00049-w (PMC10943081; doi:10.1038/s44318-024-00049-w)
Supplement: Supplementary file 10 — Source Data Fig. 5 [file 44318_2024_49_MOESM10_ESM.zip › Figure 5/5A/5A numerical data.xlsx]

## Sheet: Figure 5A
Mean fluorescence intensity (nep-2::sl2::gfp::h2b) of each GLR glia cell
	DL wild type	DL motif mutated	DR wild type	DR motif mutated	LL wild type	LL motif mutated	LR wild type	LR motif mutated	VL wild type	VL motif mutated	VR wild type	VR motif mutated
	225.408	222.09	308.281	161.326	205.68	229.258	200.063	234.836	295.123	245.56	312.729	213.811
	209.546	159.185	346.014	232.69	172.169	163.73	207.408	212.615	275.629	204.515	293.141	207.851
	340.659	152.576	241.535	168.229	262.661	123.587	329.927	84.693	380.012	156.878	327.853	171.841
	156.433	195.488	232.622	144.705	144.122	53.779	151.886	168.597	197.615	103.618	212.007	191.656
	279.046	151.954	337.211	93.736	213.843	90.441	208.274	198.862	327.406	196.117	294.118	108.483
	463.536	204.709	280.199	159.011	244.439	83.749	297.523	144.757	295.048	220.692	362.3	216.403
	310.312	181.692	257.141	162.332	224.085	129.585	332.717	263.372	370.011	215.469	301.463	264.44
	247.757	108.125	226.533	166.677	193.024	186.162	204.626	269.893	217.161	270.345	256.434	232.602
	247.157	138.259	195.486	137.036	174.072	128.652	209.168	124.702	244.31	198.322	256.119	189.557
	172.006	150.056	205.062	118.075	202.908	143.078	152.161	155.559	244.357	255.595	212.838	231.591
	323.531	154.446	246.864	129.065	371.28	216.397	329.264	131.682	392.268	195.19	313.194	153.828
	559.676	204.132	243.501	214.006	500.95	173.827	251.075	118.967	504.052	242.615	343.242	188.622
	463.37	115.651	232.92	146.796	552.639	176.967	403.855	99.646	662.801	186.53	428.961	120.102
	373.207	131.496	179.607	206.61	567.43	206.137	347.336	259.651	585.577	255.471	360.22	293.831
	304.671	255.851	152.518	225.927	481.657	133.894	311.55	101.154	514.54	222.656	340.387	206.509
	300.969	50.124	486.363	97.14	254.819	93.923	377.077	148.045	468.278	174.83	506.129	235.632
	255.155	91.853	326.189	104.209	324.582	109.977	226.863	185.263	409.106	145.651	415.883	206.426
	297.985	122.023	404.719	39.436	220.745	120.5	285.762	187.02	402.027	153.396	354.241	197.645
	324.415	100.267	242.816	115.699	308.549	110.974	283.016	112.486	505.151	136.951	442.406	133.07
	158.95	94.669	354.932	90.254	190.168	100.169	201.01	91.124	300.36	104.066	307.754	95.956
	321.368		286.873		262.494		306.858		356.572		431.006
	377.01		210.561		280.457		254.863		348.353		338.799
