# Supplementary material for: LET-381/FoxF and its target UNC-30/Pitx2 specify and maintain the molecular identity of C. elegans mesodermal glia that regulate motor behavior
Source: EMBO J. 2024 Feb 15;43(6):4. doi: 10.1038/s44318-024-00049-w (PMC10943081; doi:10.1038/s44318-024-00049-w)
Supplement: Supplementary file 10 — Source Data Fig. 5 [file 44318_2024_49_MOESM10_ESM.zip › Figure 5/5C/5C numerical data.xlsx]

## Sheet: Figure 5C
Number of bright inx-18::gfp puncta
	wild type	motif mutated
	8	0
	6	2
	6	1
	8	0
	6	0
	6	0
	6	0
	6	0
	6	2
	7	0
	6	0
	6	2
	6	0
	5	1
	6	1
	6	0
	6	0
	6	0
	6	1
	6	0
	6	1
	6	0
	6	1
	6	0
