# Supplementary material for: LET-381/FoxF and its target UNC-30/Pitx2 specify and maintain the molecular identity of C. elegans mesodermal glia that regulate motor behavior
Source: EMBO J. 2024 Feb 15;43(6):4. doi: 10.1038/s44318-024-00049-w (PMC10943081; doi:10.1038/s44318-024-00049-w)
Supplement: Supplementary file 10 — Source Data Fig. 5 [file 44318_2024_49_MOESM10_ESM.zip › Figure 5/5D/5D numberical data.xlsx]

## Sheet: Figure 5D
Mean fluorescence intensity (hlh-1::gfp) of each GLR glia cell
	DL wildtype	DL 1st motif mutated	DL 2nd motif mutated	DL 1+2 motif mutated	DR wildtype	DR 1st motif mutated	DR 2nd motif mutated	DR 1+2 motif mutated	DL wildtype	LL 1st motif mutated	LL 2nd motif mutated	LL 1+2 motif mutated	LR wildtype	LR 1st motif mutated	LR 2nd motif mutated	LR 1+2 motif mutated	VL wildtype	VL 1st motif mutated	VL 2nd motif mutated	VL 1+2 motif mutated	VR wildtype	VR 1st motif mutated	VR 2nd motif mutated	VR 1+2 motif mutated
	225.474	236.244	130.06	0	289.951	156.061	290.639	0	313.113	304.063	92.223	0	353.506	213.471	218.785	0	318.641	255.25	143.155	0	379.784	240.346	183.017	0
	190.833	206.352	66.004	0	260.583	173.112	221.838	0	256.805	287.739	140.352	0	398.873	249.922	221.895	0	374.576	241.052	123.44	0	411.259	301.566	255.309	0
	237.224	69.976	132.057	0	162.053	107.057	111.007	0	250.132	112.127	202.948	0	326.976	283.202	219.503	0	346.949	114.01	169.344	0	421.15	189.56	226.059	0
	95.704	235.019	27.618	0	154.006	144.816	90.986	0	272.76	268.822	238.76	0	466.427	289.778	157.064	0	261.637	254.821	194.062	0	254.2	283.164	239.733	0
	255.985	220.474	73.979	0	236.427	155.332	227.823	0	331.536	263.442	88.626	0	329.326	267.623	187.63	0	336.313	249.119	106.021	0	324.573	310.611	187.904	0
	174.413	155.798	201.243	0	318.904	227.28	123.315	0	208.356	258.961	199.986	0	317.055	264.953	137.186	0	260.974	274.312	161.211	0	336.46	288.096	140.74	0
	185.857	120.429	0	0	144.284	249.755	118.555	0	279.436	260.837	249.013	0	264.067	266.882	224.95	0	206.773	252.759	182.598	0	254.274	261.709	274.398	0
	231.04	124.584	73.458	0	186.191	135.067	101.485	0	305.01	200.823	104.622	0	258.734	247.943	173.738	0	345.705	164.286	140.258	0	314.358	239.976	165.339	0
	249.551	216.878	32.461	0	180.85	220.887	246.321	0	251.204	287.461	69.838	0	284.878	268.754	206.216	0	255.536	276.083	133.175	0	287.139	309.929	245.783	0
	72.665	193.579	153.482	0	146.092	138.304	159.937	0	128.358	342.537	128.335	0	164.088	244.381	200.81	0	132.158	327.683	164.857	0	180.555	305.172	240.408	0
	195.568	150.293	138.43	0	360.866	258.496	105.814	0	407.95	238.277	224.713	0	452.242	285.57	167.987	0	431.209	258.161	219.112	0	459.851	258.142	194.13	0
	194.578	205.078	133.509	0	184.009	183.836	107.863	0	299.389	260.947	177.582	0	305.284	248.684	114.918	0	273.768	287.756	106.979	0	317.655	296.269	105.992	0
	93.919	78.351	80.639	0	285.385	174.965	70.609	0	205.455	126.909	136.64	0	383.725	335.755	135.619	0	238.255	134.072	144.171	0	365.669	264.796	128.362	0
	204.664	159.147	106.635	0	174.692	273.101	254.843	0	276.563	207.786	119.568	0	242.147	299.132	134.174	0	285.749	241.441	106.977	0	288.608	328.578	131.905	0
	242.339	145.317	126.995	0	226.295	176.415	252.09	0	317.772	258.088	108.192	0	340.387	272.691	138.293	0	328.029	323.159	167.139	0	392.604	283.536	148.009	0
	170.467	152.09	90.733	0	157.989	171.97	108.136	0	260.84	233.784	83.532	0	222.532	283.595	109.495	0	265.511	202.885	155.282	0	302.994	267.816	108.905	0
	197.925	190.381	49.052	0	349.942	224.802	148.091	0	333.894	320.975	111.752	0	354.526	256.998	246.678	0	295.471	283.331	97.532	0	387.253	274.374	163.331	0
	54.374	155.188	112.141	0	144.437	192.726	255.191	0	389.719	201.856	149.552	0	278.06	225.245	171.746	0	328.362	235.653	163.974	0	299.967	207.521	136.502	0
	174.799	235.889	122.002	0	170.07	287.886	275.821	0	366.902	253.494	126.251	0	313.318	356.152	195.523	0	306.707	253.982	163.747	0	326.114	396.242	202.001	0
	173.3	210.29	107.114	0	246.864	195.904	27.375	0	221.049	325.677	230.605	0	329.264	364.488	143.69	0	242.037	344.719	194.422	0	313.194	379.46	148.598	0
	380.605		41.894		243.501		137.471		321.879		116.974		251.075		155.686		324.981		118.181		343.242		181.575
	194.475		51.726		232.92		150.518		283.744		99.955		403.855		178.785		393.906		124.895		428.961		201.14
	110.114				179.607				304.337				347.336				322.484				360.22
	127.352				152.518				304.338				311.55				337.221				340.387
