# Supplementary material for: LET-381/FoxF and its target UNC-30/Pitx2 specify and maintain the molecular identity of C. elegans mesodermal glia that regulate motor behavior
Source: EMBO J. 2024 Feb 15;43(6):4. doi: 10.1038/s44318-024-00049-w (PMC10943081; doi:10.1038/s44318-024-00049-w)
Supplement: Supplementary file 10 — Source Data Fig. 5 [file 44318_2024_49_MOESM10_ESM.zip › Figure 5/5B/5B numerical data.xlsx]

## Sheet: Figure 5B
Mean fluorescence intensity (pll-1::sl2::gfp::h2b) of each GLR glia cell
	DL wild type	DL motif mutated	DR wild type	DR motif mutated	LL wild type	LL motif mutated	LR wild type	LR motif mutated	VL wild type	VL motif mutated	VR wild type	VR motif mutated
	1538.1	311.398	1057.81	447.314	1760.08	532.882	1512.71	585.274	1864.5	550.613	1729.03	240.346
	1189.69	218.889	1441.69	261.367	1250.82	483.686	1334.38	518.087	1308.09	551.165	1640.88	301.566
	1176.77	285.319	1541.55	400.899	906.893	431.528	1497	635.62	1282.9	684.271	1373	189.56
	1152.34	315.352	1020.9	249.5	1599.47	533.243	1533.88	503.701	1502.55	691.459	1743.77	283.164
	1005.26	340.665	1271.88	264.604	1090.73	445.487	1722.19	454.008	1635.33	457.189	1600.47	310.611
	1240.55	163.157	722.885	227.07	1350.16	238.46	1017.1	362.96	1345.94	390.33	1302.33	288.096
	1521.03	233.217	1229.66	328.28	1468.96	386.502	1402.63	504.787	1646.56	425.371	1496.26	261.709
	1240.47	295.206	1272.82	214.592	1043.96	372.634	1280.84	220.83	1490.82	443.757	1526.47	239.976
	957.645	249.658	1162.36	218.232	1361.69	390.799	1355.23	295.797	1566.55	404.221	1680.1	309.929
	707.289	291.475	906.513	361.559	1221.98	447.057	1564.3	437.375	1500.52	441.2	1485.03	305.172
	996.623	392.765	1330.02	308.48	1162.43	423.661	1574.9	525.94	1545.32	550.082	1780.12	258.142
	1234.08	421.924	900.752	330.319	1585.86	541.297	1276.06	365.532	1516.36	611.445	1427.29	296.269
	1079.89	387.617	929	185.281	1489.59	240.747	1026.9	285.884	1577.5	450.263	1476.24	264.796
	629.303	237.818	787.928	362.892	613.272	348.523	1275.02	455.009	973.854	441.976	1402.47	328.578
	979.18	331.341	704.349	259.062	1395.32	523.266	1095.14	554.557	1449.08	471.436	1465.79	283.536
	1411.74	291.54	785.274	206.012	1411.7	535.219	1464.76	453.921	1236.6	534.859	1477.85	267.816
	1104.5	204.829	858.32	382.915	1255.15	371.945	1142.33	489.686	1393.03	419.842	1179.21	274.374
	677.885	403.701	954.046	203.918	1188.32	787.254	1324.46	393.01	1395.48	838.934	1296.89	207.521
	888.722	370.096	1197.35	290.684	1204.9	398.085	1408.63	302.583	1405.07	579.118	1519.14	396.242
	1175.53	196.719	894.715	380.071	1239.94	343.868	1141.91	586.145	1547.95	488.37	1455.12	379.46
	957.809		996.212		911.038		1161.99		1240.59		1244.14
