# Supplementary material for: LET-381/FoxF and its target UNC-30/Pitx2 specify and maintain the molecular identity of C. elegans mesodermal glia that regulate motor behavior
Source: EMBO J. 2024 Feb 15;43(6):4. doi: 10.1038/s44318-024-00049-w (PMC10943081; doi:10.1038/s44318-024-00049-w)
Supplement: Supplementary file 11 — Source Data Fig. 6 [file 44318_2024_49_MOESM11_ESM.zip]

Archive with 236 entries (192 files):
- Figure 6/
- __MACOSX/._Figure 6
- Figure 6/6A/
- __MACOSX/Figure 6/._6A
- Figure 6/.DS_Store
- __MACOSX/Figure 6/._.DS_Store
- Figure 6/6B/
- __MACOSX/Figure 6/._6B
- Figure 6/6E/
- __MACOSX/Figure 6/._6E
- Figure 6/6D/
- __MACOSX/Figure 6/._6D
- Figure 6/6C/
- __MACOSX/Figure 6/._6C
- Figure 6/6A/.DS_Store
- __MACOSX/Figure 6/6A/._.DS_Store
- Figure 6/6A/Top Row/
- __MACOSX/Figure 6/6A/._Top Row
- Figure 6/6A/6A numerical data.xlsx
- __MACOSX/Figure 6/6A/._6A numerical data.xlsx
- Figure 6/6A/Bottom Row/
- __MACOSX/Figure 6/6A/._Bottom Row
- Figure 6/6B/.DS_Store
- __MACOSX/Figure 6/6B/._.DS_Store
- Figure 6/6B/Top Row/
- __MACOSX/Figure 6/6B/._Top Row
- Figure 6/6B/6B numerical data.xlsx
- __MACOSX/Figure 6/6B/._6B numerical data.xlsx
- Figure 6/6B/Bottom Row/
- __MACOSX/Figure 6/6B/._Bottom Row
- Figure 6/6E/.DS_Store
- __MACOSX/Figure 6/6E/._.DS_Store
- Figure 6/6E/Top Row/
- __MACOSX/Figure 6/6E/._Top Row
- Figure 6/6E/6E numerical data.xlsx
- __MACOSX/Figure 6/6E/._6E numerical data.xlsx
- Figure 6/6E/Bottom Row/
- __MACOSX/Figure 6/6E/._Bottom Row
- Figure 6/6D/.DS_Store
- __MACOSX/Figure 6/6D/._.DS_Store
- Figure 6/6D/Top Row/
- __MACOSX/Figure 6/6D/._Top Row
- Figure 6/6D/6D numerical data.xlsx
- __MACOSX/Figure 6/6D/._6D numerical data.xlsx
- Figure 6/6D/Bottom Row/
- __MACOSX/Figure 6/6D/._Bottom Row
- Figure 6/6C/.DS_Store
- __MACOSX/Figure 6/6C/._.DS_Store
- Figure 6/6C/Top Row/
- __MACOSX/Figure 6/6C/._Top Row
- Figure 6/6C/6C numerical data.xlsx
- __MACOSX/Figure 6/6C/._6C numerical data.xlsx
- Figure 6/6C/Bottom Row/
- __MACOSX/Figure 6/6C/._Bottom Row
- Figure 6/6A/Top Row/2fold/
- __MACOSX/Figure 6/6A/Top Row/._2fold
- Figure 6/6A/Top Row/3fold/
- __MACOSX/Figure 6/6A/Top Row/._3fold
- Figure 6/6A/Top Row/L4/
- __MACOSX/Figure 6/6A/Top Row/._L4
- Figure 6/6A/Top Row/Bean/
- __MACOSX/Figure 6/6A/Top Row/._Bean
- Figure 6/6A/Top Row/L1/
- __MACOSX/Figure 6/6A/Top Row/._L1
- Figure 6/6A/Bottom Row/2fold/
- __MACOSX/Figure 6/6A/Bottom Row/._2fold
- Figure 6/6A/Bottom Row/3fold/
- __MACOSX/Figure 6/6A/Bottom Row/._3fold
- Figure 6/6A/Bottom Row/L4/
- __MACOSX/Figure 6/6A/Bottom Row/._L4
- Figure 6/6A/Bottom Row/Bean/
- __MACOSX/Figure 6/6A/Bottom Row/._Bean
- Figure 6/6A/Bottom Row/L1/
- __MACOSX/Figure 6/6A/Bottom Row/._L1
- Figure 6/6B/Top Row/3fold/
- __MACOSX/Figure 6/6B/Top Row/._3fold
- Figure 6/6B/Top Row/L4/
- __MACOSX/Figure 6/6B/Top Row/._L4
- Figure 6/6B/Top Row/L1/
- __MACOSX/Figure 6/6B/Top Row/._L1
- Figure 6/6B/Bottom Row/3fold/
- __MACOSX/Figure 6/6B/Bottom Row/._3fold
- Figure 6/6B/Bottom Row/.DS_Store
- __MACOSX/Figure 6/6B/Bottom Row/._.DS_Store
- Figure 6/6B/Bottom Row/L4/
- __MACOSX/Figure 6/6B/Bottom Row/._L4
- Figure 6/6B/Bottom Row/L1/
- __MACOSX/Figure 6/6B/Bottom Row/._L1
- Figure 6/6E/Top Row/L4/
- __MACOSX/Figure 6/6E/Top Row/._L4
- Figure 6/6E/Top Row/L1/
- __MACOSX/Figure 6/6E/Top Row/._L1
- Figure 6/6E/Bottom Row/L4/
- __MACOSX/Figure 6/6E/Bottom Row/._L4
- Figure 6/6E/Bottom Row/L1/
- __MACOSX/Figure 6/6E/Bottom Row/._L1
- Figure 6/6D/Top Row/L4/
- __MACOSX/Figure 6/6D/Top Row/._L4
- Figure 6/6D/Top Row/L1/
- __MACOSX/Figure 6/6D/Top Row/._L1
- Figure 6/6D/Bottom Row/L4/
- __MACOSX/Figure 6/6D/Bottom Row/._L4
- Figure 6/6D/Bottom Row/L1/
- __MACOSX/Figure 6/6D/Bottom Row/._L1
- Figure 6/6C/Top Row/L4/
- __MACOSX/Figure 6/6C/Top Row/._L4
- Figure 6/6C/Top Row/L1/
- __MACOSX/Figure 6/6C/Top Row/._L1
- Figure 6/6C/Bottom Row/L4/
- __MACOSX/Figure 6/6C/Bottom Row/._L4
- Figure 6/6C/Bottom Row/L1/
- __MACOSX/Figure 6/6C/Bottom Row/._L1
- Figure 6/6A/Top Row/2fold/DIC.tif
- __MACOSX/Figure 6/6A/Top Row/2fold/._DIC.tif
- Figure 6/6A/Top Row/2fold/.DS_Store
- __MACOSX/Figure 6/6A/Top Row/2fold/._.DS_Store
- Figure 6/6A/Top Row/2fold/GFP.tif
- __MACOSX/Figure 6/6A/Top Row/2fold/._GFP.tif
- Figure 6/6A/Top Row/3fold/DIC.tif
- __MACOSX/Figure 6/6A/Top Row/3fold/._DIC.tif
- Figure 6/6A/Top Row/3fold/GFP.tif
- __MACOSX/Figure 6/6A/Top Row/3fold/._GFP.tif
- Figure 6/6A/Top Row/L4/DIC.tif
- __MACOSX/Figure 6/6A/Top Row/L4/._DIC.tif
- Figure 6/6A/Top Row/L4/.DS_Store
- __MACOSX/Figure 6/6A/Top Row/L4/._.DS_Store
- Figure 6/6A/Top Row/L4/GFP.tif
- __MACOSX/Figure 6/6A/Top Row/L4/._GFP.tif
- Figure 6/6A/Top Row/Bean/DIC.tif
- __MACOSX/Figure 6/6A/Top Row/Bean/._DIC.tif
- Figure 6/6A/Top Row/Bean/GFP.tif
- __MACOSX/Figure 6/6A/Top Row/Bean/._GFP.tif
- Figure 6/6A/Top Row/L1/DIC.tif
- __MACOSX/Figure 6/6A/Top Row/L1/._DIC.tif
- Figure 6/6A/Top Row/L1/GFP.tif
- __MACOSX/Figure 6/6A/Top Row/L1/._GFP.tif
- Figure 6/6A/Bottom Row/2fold/DIC.tif
- __MACOSX/Figure 6/6A/Bottom Row/2fold/._DIC.tif
- Figure 6/6A/Bottom Row/2fold/GFP.tif
- __MACOSX/Figure 6/6A/Bottom Row/2fold/._GFP.tif
- Figure 6/6A/Bottom Row/3fold/DIC.tif
- __MACOSX/Figure 6/6A/Bottom Row/3fold/._DIC.tif
- Figure 6/6A/Bottom Row/3fold/GFP.tif
- __MACOSX/Figure 6/6A/Bottom Row/3fold/._GFP.tif
- Figure 6/6A/Bottom Row/L4/DIC.tif
- __MACOSX/Figure 6/6A/Bottom Row/L4/._DIC.tif
- Figure 6/6A/Bottom Row/L4/GFP.tif
- __MACOSX/Figure 6/6A/Bottom Row/L4/._GFP.tif
- Figure 6/6A/Bottom Row/Bean/DIC.tif
- __MACOSX/Figure 6/6A/Bottom Row/Bean/._DIC.tif
- Figure 6/6A/Bottom Row/Bean/GFP.tif
- __MACOSX/Figure 6/6A/Bottom Row/Bean/._GFP.tif
- Figure 6/6A/Bottom Row/L1/DIC.tif
- __MACOSX/Figure 6/6A/Bottom Row/L1/._DIC.tif
- Figure 6/6A/Bottom Row/L1/GFP.tif
- __MACOSX/Figure 6/6A/Bottom Row/L1/._GFP.tif
- Figure 6/6B/Top Row/3fold/GFP.tif
- __MACOSX/Figure 6/6B/Top Row/3fold/._GFP.tif
- Figure 6/6B/Top Row/3fold/DIC copy.tif
- __MACOSX/Figure 6/6B/Top Row/3fold/._DIC copy.tif
- Figure 6/6B/Top Row/L4/.DS_Store
- __MACOSX/Figure 6/6B/Top Row/L4/._.DS_Store
- Figure 6/6B/Top Row/L4/DIC 1.tif
- __MACOSX/Figure 6/6B/Top Row/L4/._DIC 1.tif
- Figure 6/6B/Top Row/L4/GFP.tif
- __MACOSX/Figure 6/6B/Top Row/L4/._GFP.tif
- Figure 6/6B/Top Row/L1/DIC.tif
- __MACOSX/Figure 6/6B/Top Row/L1/._DIC.tif
- Figure 6/6B/Top Row/L1/GFP.tif
- __MACOSX/Figure 6/6B/Top Row/L1/._GFP.tif
- Figure 6/6B/Bottom Row/3fold/DIC.tif
- __MACOSX/Figure 6/6B/Bottom Row/3fold/._DIC.tif
- Figure 6/6B/Bottom Row/3fold/GFP.tif
- __MACOSX/Figure 6/6B/Bottom Row/3fold/._GFP.tif
- Figure 6/6B/Bottom Row/L4/DIC.tif
- __MACOSX/Figure 6/6B/Bottom Row/L4/._DIC.tif
- Figure 6/6B/Bottom Row/L4/GFP.tif
- __MACOSX/Figure 6/6B/Bottom Row/L4/._GFP.tif
- Figure 6/6B/Bottom Row/L1/DIC.tif
- __MACOSX/Figure 6/6B/Bottom Row/L1/._DIC.tif
- Figure 6/6B/Bottom Row/L1/.DS_Store
- __MACOSX/Figure 6/6B/Bottom Row/L1/._.DS_Store
- Figure 6/6B/Bottom Row/L1/GFP.tif
- __MACOSX/Figure 6/6B/Bottom Row/L1/._GFP.tif
- Figure 6/6E/Top Row/L4/DIC.tif
- __MACOSX/Figure 6/6E/Top Row/L4/._DIC.tif
- Figure 6/6E/Top Row/L4/GFP.tif
- __MACOSX/Figure 6/6E/Top Row/L4/._GFP.tif
- Figure 6/6E/Top Row/L1/DIC.tif
- __MACOSX/Figure 6/6E/Top Row/L1/._DIC.tif
- Figure 6/6E/Top Row/L1/GFP.tif
- __MACOSX/Figure 6/6E/Top Row/L1/._GFP.tif
- Figure 6/6E/Bottom Row/L4/DIC.tif
- __MACOSX/Figure 6/6E/Bottom Row/L4/._DIC.tif
- Figure 6/6E/Bottom Row/L4/GFP.tif
- __MACOSX/Figure 6/6E/Bottom Row/L4/._GFP.tif
- Figure 6/6E/Bottom Row/L1/DIC.tif
- __MACOSX/Figure 6/6E/Bottom Row/L1/._DIC.tif
- Figure 6/6E/Bottom Row/L1/GFP.tif
- __MACOSX/Figure 6/6E/Bottom Row/L1/._GFP.tif
- Figure 6/6D/Top Row/L4/DIC.tif
- __MACOSX/Figure 6/6D/Top Row/L4/._DIC.tif
- Figure 6/6D/Top Row/L4/.DS_Store
- __MACOSX/Figure 6/6D/Top Row/L4/._.DS_Store
- Figure 6/6D/Top Row/L4/GFP.tif
- __MACOSX/Figure 6/6D/Top Row/L4/._GFP.tif
- Figure 6/6D/Top Row/L1/DIC.tif
- __MACOSX/Figure 6/6D/Top Row/L1/._DIC.tif
- Figure 6/6D/Top Row/L1/GFP.tif
- __MACOSX/Figure 6/6D/Top Row/L1/._GFP.tif
- Figure 6/6D/Bottom Row/L4/DIC.tif
- __MACOSX/Figure 6/6D/Bottom Row/L4/._DIC.tif
- Figure 6/6D/Bottom Row/L4/GFP.tif
- __MACOSX/Figure 6/6D/Bottom Row/L4/._GFP.tif
- Figure 6/6D/Bottom Row/L1/DIC.tif
- __MACOSX/Figure 6/6D/Bottom Row/L1/._DIC.tif
- Figure 6/6D/Bottom Row/L1/GFP.tif
- __MACOSX/Figure 6/6D/Bottom Row/L1/._GFP.tif
- Figure 6/6C/Top Row/L4/DIC.tif
- __MACOSX/Figure 6/6C/Top Row/L4/._DIC.tif
- Figure 6/6C/Top Row/L4/.DS_Store
- __MACOSX/Figure 6/6C/Top Row/L4/._.DS_Store
- Figure 6/6C/Top Row/L4/GFP.tif
- __MACOSX/Figure 6/6C/Top Row/L4/._GFP.tif
- Figure 6/6C/Top Row/L1/DIC.tif
- __MACOSX/Figure 6/6C/Top Row/L1/._DIC.tif
- Figure 6/6C/Top Row/L1/GFP.tif
- __MACOSX/Figure 6/6C/Top Row/L1/._GFP.tif
- Figure 6/6C/Bottom Row/L4/DIC.tif
- __MACOSX/Figure 6/6C/Bottom Row/L4/._DIC.tif
- Figure 6/6C/Bottom Row/L4/GFP.tif
- __MACOSX/Figure 6/6C/Bottom Row/L4/._GFP.tif
- Figure 6/6C/Bottom Row/L1/DIC.tif
- __MACOSX/Figure 6/6C/Bottom Row/L1/._DIC.tif
- Figure 6/6C/Bottom Row/L1/GFP.tif
- __MACOSX/Figure 6/6C/Bottom Row/L1/._GFP.tif
