# Supplementary material for: LET-381/FoxF and its target UNC-30/Pitx2 specify and maintain the molecular identity of C. elegans mesodermal glia that regulate motor behavior
Source: EMBO J. 2024 Feb 15;43(6):4. doi: 10.1038/s44318-024-00049-w (PMC10943081; doi:10.1038/s44318-024-00049-w)
Supplement: Supplementary file 11 — Source Data Fig. 6 [file 44318_2024_49_MOESM11_ESM.zip › Figure 6/6A/6A numerical data.xlsx]

## Sheet: Figure 6A
GLR glia cell with let-381::gfp expression at L4 stage
		Expression ON	Expression OFF
	wild type DL	30	0
	wild type DR	29	1
	wild type LL	28	2
	wild type LR	29	1
	wild type VL	29	1
	wild type VR	29	1
	motif deleted (ns1026) DL	0	30
	motif deleted (ns1026) DR	0	30
	motif deleted (ns1026) LL	0	30
	motif deleted (ns1026) LR	0	30
	motif deleted (ns1026) VL	2	28
	motif deleted (ns1026) VR	0	30
