# Supplementary material for: LET-381/FoxF and its target UNC-30/Pitx2 specify and maintain the molecular identity of C. elegans mesodermal glia that regulate motor behavior
Source: EMBO J. 2024 Feb 15;43(6):4. doi: 10.1038/s44318-024-00049-w (PMC10943081; doi:10.1038/s44318-024-00049-w)
Supplement: Supplementary file 11 — Source Data Fig. 6 [file 44318_2024_49_MOESM11_ESM.zip › Figure 6/6E/6E numerical data.xlsx]

## Sheet: Figure 6E
Number of bright inx-18::gfp puncta
	wild type	motif deleted (ns1026)
	8	0
	6	0
	6	0
	8	0
	6	0
	6	0
	6	0
	6	0
	6	0
	7	0
	6	0
	6	0
	6	0
	5	0
	6	0
	6	0
	6	0
	6	0
	6	0
	6	0
	6	0
	6	0
	6	0
	6	0
