# Supplementary material for: LET-381/FoxF and its target UNC-30/Pitx2 specify and maintain the molecular identity of C. elegans mesodermal glia that regulate motor behavior
Source: EMBO J. 2024 Feb 15;43(6):4. doi: 10.1038/s44318-024-00049-w (PMC10943081; doi:10.1038/s44318-024-00049-w)
Supplement: Supplementary file 11 — Source Data Fig. 6 [file 44318_2024_49_MOESM11_ESM.zip › Figure 6/6C/6C numerical data.xlsx]

## Sheet: Figure 6C
GLR glia cell with nep-2::sl2::gfp::h2b expression at L4 stage
		Expression ON	Expression OFF
	wild type DL	20	0
	wild type DR	20	0
	wild type LL	18	2
	wild type LR	18	2
	wild type VL	20	0
	wild type VR	18	2
	motif deleted (ns1026) DL	0	20
	motif deleted (ns1026) DR	0	20
	motif deleted (ns1026) LL	0	20
	motif deleted (ns1026) LR	0	20
	motif deleted (ns1026) VL	0	20
	motif deleted (ns1026) VR	0	20
