# Supplementary material for: LET-381/FoxF and its target UNC-30/Pitx2 specify and maintain the molecular identity of C. elegans mesodermal glia that regulate motor behavior
Source: EMBO J. 2024 Feb 15;43(6):4. doi: 10.1038/s44318-024-00049-w (PMC10943081; doi:10.1038/s44318-024-00049-w)
Supplement: Supplementary file 12 — Source Data Fig. 7 [file 44318_2024_49_MOESM12_ESM.zip]

Archive with 102 entries (83 files):
- Figure 7/
- __MACOSX/._Figure 7
- Figure 7/.DS_Store
- __MACOSX/Figure 7/._.DS_Store
- Figure 7/7D/
- __MACOSX/Figure 7/._7D
- Figure 7/7C/
- __MACOSX/Figure 7/._7C
- Figure 7/7B/
- __MACOSX/Figure 7/._7B
- Figure 7/7E/
- __MACOSX/Figure 7/._7E
- Figure 7/7G/
- __MACOSX/Figure 7/._7G
- Figure 7/7F/
- __MACOSX/Figure 7/._7F
- Figure 7/7D/7D numerical data.xlsx
- __MACOSX/Figure 7/7D/._7D numerical data.xlsx
- Figure 7/7C/.DS_Store
- __MACOSX/Figure 7/7C/._.DS_Store
- Figure 7/7C/left (wild type)/
- __MACOSX/Figure 7/7C/._left (wild type)
- Figure 7/7C/right [unc-30(e191)]/
- __MACOSX/Figure 7/7C/._right [unc-30(e191)]
- Figure 7/7B/2fold/
- __MACOSX/Figure 7/7B/._2fold
- Figure 7/7B/.DS_Store
- __MACOSX/Figure 7/7B/._.DS_Store
- Figure 7/7B/young adult/
- __MACOSX/Figure 7/7B/._young adult
- Figure 7/7B/bean/
- __MACOSX/Figure 7/7B/._bean
- Figure 7/7B/comma/
- __MACOSX/Figure 7/7B/._comma
- Figure 7/7B/L1/
- __MACOSX/Figure 7/7B/._L1
- Figure 7/7E/7E numerical data.xlsx
- __MACOSX/Figure 7/7E/._7E numerical data.xlsx
- Figure 7/7G/7G numerical data.xlsx
- __MACOSX/Figure 7/7G/._7G numerical data.xlsx
- Figure 7/7F/.DS_Store
- __MACOSX/Figure 7/7F/._.DS_Store
- Figure 7/7F/1st let-381 motif mutation/
- __MACOSX/Figure 7/7F/._1st let-381 motif mutation
- Figure 7/7F/wild type/
- __MACOSX/Figure 7/7F/._wild type
- Figure 7/7F/169bp deletion of all 3 motifs unc-30(ns998)/
- __MACOSX/Figure 7/7F/._169bp deletion of all 3 motifs unc-30(ns998)
- Figure 7/7F/3rd let-381 motif mutation/
- __MACOSX/Figure 7/7F/._3rd let-381 motif mutation
- Figure 7/7F/1st + 2nd let-381 motif mutation/
- __MACOSX/Figure 7/7F/._1st + 2nd let-381 motif mutation
- Figure 7/7C/left (wild type)/DIC.tif
- __MACOSX/Figure 7/7C/left (wild type)/._DIC.tif
- Figure 7/7C/left (wild type)/GFP.tif
- __MACOSX/Figure 7/7C/left (wild type)/._GFP.tif
- Figure 7/7C/right [unc-30(e191)]/DIC.tif
- __MACOSX/Figure 7/7C/right [unc-30(e191)]/._DIC.tif
- Figure 7/7C/right [unc-30(e191)]/GFP.tif
- __MACOSX/Figure 7/7C/right [unc-30(e191)]/._GFP.tif
- Figure 7/7B/2fold/DIC.tif
- __MACOSX/Figure 7/7B/2fold/._DIC.tif
- Figure 7/7B/2fold/GFP.tif
- __MACOSX/Figure 7/7B/2fold/._GFP.tif
- Figure 7/7B/young adult/DIC.tif
- __MACOSX/Figure 7/7B/young adult/._DIC.tif
- Figure 7/7B/young adult/GFP.tif
- __MACOSX/Figure 7/7B/young adult/._GFP.tif
- Figure 7/7B/bean/DIC.tif
- __MACOSX/Figure 7/7B/bean/._DIC.tif
- Figure 7/7B/bean/GFP.tif
- __MACOSX/Figure 7/7B/bean/._GFP.tif
- Figure 7/7B/comma/DIC.tif
- __MACOSX/Figure 7/7B/comma/._DIC.tif
- Figure 7/7B/comma/GFP.tif
- __MACOSX/Figure 7/7B/comma/._GFP.tif
- Figure 7/7B/L1/DIC.tif
- __MACOSX/Figure 7/7B/L1/._DIC.tif
- Figure 7/7B/L1/GFP.tif
- __MACOSX/Figure 7/7B/L1/._GFP.tif
- Figure 7/7F/1st let-381 motif mutation/DIC.tif
- __MACOSX/Figure 7/7F/1st let-381 motif mutation/._DIC.tif
- Figure 7/7F/1st let-381 motif mutation/GFP.tif
- __MACOSX/Figure 7/7F/1st let-381 motif mutation/._GFP.tif
- Figure 7/7F/wild type/DIC.tif
- __MACOSX/Figure 7/7F/wild type/._DIC.tif
- Figure 7/7F/wild type/GFP.tif
- __MACOSX/Figure 7/7F/wild type/._GFP.tif
- Figure 7/7F/169bp deletion of all 3 motifs unc-30(ns998)/DIC.tif
- __MACOSX/Figure 7/7F/169bp deletion of all 3 motifs unc-30(ns998)/._DIC.tif
- Figure 7/7F/169bp deletion of all 3 motifs unc-30(ns998)/.DS_Store
- __MACOSX/Figure 7/7F/169bp deletion of all 3 motifs unc-30(ns998)/._.DS_Store
- Figure 7/7F/169bp deletion of all 3 motifs unc-30(ns998)/GFP.tif
- __MACOSX/Figure 7/7F/169bp deletion of all 3 motifs unc-30(ns998)/._GFP.tif
- Figure 7/7F/3rd let-381 motif mutation/DIC.tif
- __MACOSX/Figure 7/7F/3rd let-381 motif mutation/._DIC.tif
- Figure 7/7F/3rd let-381 motif mutation/GFP.tif
- __MACOSX/Figure 7/7F/3rd let-381 motif mutation/._GFP.tif
- Figure 7/7F/1st + 2nd let-381 motif mutation/DIC.tif
- __MACOSX/Figure 7/7F/1st + 2nd let-381 motif mutation/._DIC.tif
- Figure 7/7F/1st + 2nd let-381 motif mutation/GFP.tif
- __MACOSX/Figure 7/7F/1st + 2nd let-381 motif mutation/._GFP.tif
