# Supplementary material for: LET-381/FoxF and its target UNC-30/Pitx2 specify and maintain the molecular identity of C. elegans mesodermal glia that regulate motor behavior
Source: EMBO J. 2024 Feb 15;43(6):4. doi: 10.1038/s44318-024-00049-w (PMC10943081; doi:10.1038/s44318-024-00049-w)
Supplement: Supplementary file 12 — Source Data Fig. 7 [file 44318_2024_49_MOESM12_ESM.zip › Figure 7/7D/7D numerical data.xlsx]

## Sheet: Figure 7D
GLR glia with nep-2prom7::gfp expression
		Expression ON		Expression OFF
GENOTYPE	GLR cell	normal anterior process length	short anterior process length
wild type	DL	80	0	0
	DR	79	0	1
	LL	80	0	0
	LR	79	0	1
	VL	79	0	1
	VR	80	0	0
unc-30(e191)	DL	7	69	4
	DR	7	69	4
	LL	2	7	71
	LR	0	5	75
	VL	0	11	69
	VR	0	23	57
unc-30(ok613)	DL	5	33	2
	DR	5	34	1
	LL	0	5	35
	LR	0	2	38
	VL	0	8	32
	VR	0	8	32
unc-30(ns998)	DL	2	21	2
	DR	2	21	2
	LL	0	3	22
	LR	0	0	25
	VL	0	6	19
	VR	0	0	25
