# Supplementary material for: LET-381/FoxF and its target UNC-30/Pitx2 specify and maintain the molecular identity of C. elegans mesodermal glia that regulate motor behavior
Source: EMBO J. 2024 Feb 15;43(6):4. doi: 10.1038/s44318-024-00049-w (PMC10943081; doi:10.1038/s44318-024-00049-w)
Supplement: Supplementary file 12 — Source Data Fig. 7 [file 44318_2024_49_MOESM12_ESM.zip › Figure 7/7E/7E numerical data.xlsx]

## Sheet: Figure 7E
Length of anterior GLR process in different unc-30 mutant backgrounds (nep-2prom7::gfp used as GLR reporter)										Note: 0 = GLR cell with GFP expression in cell body, but without extending thin anterior process. Blank cell = GLR cell without GFP expression
	Animal #	DL wild type	DR wild type	LL wild type	LR wild type	VL wild type	VR wild type		Animal #	DL unc-30(e191)	DR unc-30(e191)	LL unc-30(e191)	LR unc-30(e191)	VL unc-30(e191)	VR unc-30(e191)		Animal #	DL unc-30(ok613)	DR unc-30(ok613)	LL unc-30(ok613)	LR unc-30(ok613)	VL unc-30(ok613)	VR unc-30(ok613)
	1	0.597696	0.587046	0.596069	0.57163	0.621819	0.622937		1	0.549986	0.597968			0			1	0.599522	0.147682
	2	0.558705	0.559463	0.559956	0.553845	0.597758	0.599584		2	0.389275	0.235571						2	0.54811	0.342254				0
	3	0.566032	0.585122	0.570637	0.554193	0.633358	0.616369		3	0	0						3	0.273874	0.476863
	4	0.585755	0.575874	0.563068	0.570738	0.642052	0.664615		4	0.35003	0.345659						4	0.509089	0.368233			0.313259
	5	0.618109	0.659881	0.611431	0.683515	0.632578	0.686058		5	0.591079	0	0.60037					5	0.602613	0.358429
	6	0.569366	0.518364	0.558694	0.583579	0.645947	0.667123		6	0.368565	0.602868				0		6	0.532676	0.431548	0.320426
	7	0.64476	0.638579	0.636416	0.593376	0.662162	0.667457		7	0.0730752	0	0					7	0.467003	0.130652			0.501584
	8	0.618341	0.62131	0.608734	0.575492	0.639536	0.648949		8	0.0387477	0.187417						8	0.281424	0.406766			0
	9	0.589459	0.583927	0.597859	0.637191	0.675093	0.681573		9	0.493467	0		0.09863				9	0.49255	0.302747
	10	0.598011	0.564608	0.542185	0.58465	0.611547	0.636968		10	0.534513	0.280717		0.524543		0.578811		10	0.230148	0
	11	0.623814	0.6209	0.600836	0.615935	0.644851	0.643375		11	0.529782	0.429185						11	0.468255	0.525807			0.302679
	12	0.559699	0.571394	0.619705	0.623502	0.647996	0.64876		12	0.448695					0.235147		12	0.413478	0
	13	0.592802	0.631735	0.597382	0.573787	0.686485	0.663851		13	0.25615	0.245015						13	0.479161	0.530819			0.306202
	14	0.622485	0.612279	0.628836	0.635436	0.649144	0.655776		14	0.109752	0.135575						14	0.577681	0.447581
	15	0.629123	0.611624	0.617448	0.613287	0.656375	0.64378		15	0.419189	0.345135						15	0.321952	0.591972	0.0199781
	16	0.59766	0.587533	0.636724	0.612611	0.658392	0.660943		16	0.227392	0.225826				0		16	0.275425	0.266397
	17	0.637419	0.601309	0.639306	0.624401	0.672399	0.659808		17	0.160918	0.486666						17		0.431548
	18	0.61368	0.600652	0.57054	0.607827	0.639879	0.641434		18	0.452117	0.245908						18	0.572811	0.447759
	19	0.604283	0.605888	0.616553	0.611712	0.650191	0.664296		19	0.565046							19	0.472883	0.272971
	20	0.572974	0.580034	0.576357	0.575486	0.655589	0.665981		20	0.498791	0.600145						20	0.519782	0.204811
	21	0.564229	0.559705	0.609263	0.616281	0.625454	0.649377		21	0.61152	0.302919	0	0.568361				21	0.607171	0.352045
	22	0.56867	0.596078	0.60813	0.575039	0.66443	0.664536		22	0.351464	0.215003	0.035391					22	0.270353	0.330684
	23	0.516256	0.535894	0.604105	0.557967	0.628999	0.654056		23	0.448921	0						23	0.365952	0.349425
	24	0.546459	0.583596	0.543439	0.562809	0.627369	0.636238		24	0.304059	0						24	0.290633	0.279672
	25	0.557932	0.564103	0.598889	0.598934	0.630179	0.631814		25	0.333742	0						25	0.432957	0			0.482574	0
	26	0.59801	0.600916	0.574239	0.579455	0.628317	0.649011		26	0	0				0		26	0.23429	0.335995				0
	27	0.512967	0.558327	0.587574	0.559321	0.613202	0.620871		27	0.532579	0.480521	0					27	0	0
	28	0.572418	0.568062	0.598855	0.56345	0.603791	0.632753		28	0.53054	0.386211						28	0.204102	0	0
	29	0.57099	0.572787	0.606324	0.547588	0.650398	0.621804		29	0.277118	0						29	0	0.200418
	30	0.53539	0.542595	0.552883	0.524391	0.573652	0.571371		30	0.491068							30	0.430002	0.290296
	31	0.610838	0.612531	0.58599	0.590394	0.626316	0.628588		31		0.651599				0.370623		31	0.526048	0.520518			0.317449
	32	0.602624	0.588751	0.601104	0.584523	0.608765	0.630662		32	0.231573		0.484466		0.26152	0		32	0.545362	0.522733
	33	0.551923	0.550663	0.545784	0.543267	0.614578	0.602503		33	0.488544	0.250571						33	0.387777	0			0
	34	0.565562	0.546069	0.548476	0.562623	0.634825	0.633196		34	0.0260103					0.49411		34	0.213025	0.136583	0.40248
	35	0.589465	0.598608	0.591988	0.590962	0.655037	0.646659		35	0.56863	0.327507				0.628317		35	0.327897					0
	36	0.653015	0.65057	0.66027	0.653403	0.730817	0.722779		36	0.549315	0						36	0.249885	0.42849
	37	0.545107	0.572093	0.567173	0.563624	0.600892	0.623696		37		0.64547						37	0.243411	0.0254768
	38	0.593071	0.629142	0.613868	0.607719	0.659567	0.634357		38	0.0346549				0			38	0.429261	0.197934		0		0.347791
	39	0.580613	0.59257	0.541711	0.559957	0.631421	0.653252		39	0.581087	0.115671						39	0.119402	0	0.574256
	40	0.586605	0.575122	0.571709	0.594104	0.606143	0.613714		40	0.319323	0.341941						40	0.353406	0.215257
	41	0.581406	0.563161	0.579922	0.593269	0.604724	0.613029		41		0.644927						41	0.220952	0.171328
	42	0.607685	0.593246	0.585279	0.658994	0.695142	0.719297		42	0	0.331197				0.416325		42	0.327095	0.0257271
