# Supplementary material for: LET-381/FoxF and its target UNC-30/Pitx2 specify and maintain the molecular identity of C. elegans mesodermal glia that regulate motor behavior
Source: EMBO J. 2024 Feb 15;43(6):4. doi: 10.1038/s44318-024-00049-w (PMC10943081; doi:10.1038/s44318-024-00049-w)
Supplement: Supplementary file 12 — Source Data Fig. 7 [file 44318_2024_49_MOESM12_ESM.zip › Figure 7/7G/7G numerical data.xlsx]

## Sheet: Figure 7G
Mean fluorescence intensity (unc-30::gfp) of each GLR glia cell
		DL wild type	DL 1st motif mutated	DL 1st + 2nd motif mutated	DL 3rd motif mutated	DL 169bp deletion	DR wild type	DR 1st motif mutated	DR 1st + 2nd motif mutated	DR 3rd motif mutated	DR 169bp deletion	LL wild type	LL 1st motif mutated	LL 1st + 2nd motif mutated	LL 3rd motif mutated	LL 169bp deletion	LR wild type	LR 1st motif mutated	LR 1st + 2nd motif mutated	LR 3rd motif mutated	LR 169bp deletion	VL wild type	VL 1st motif mutated	VL 1st + 2nd motif mutated	VL 3rd motif mutated	VL 169bp deletion	VR wild type	VR 1st motif mutated	VR 1st + 2nd motif mutated	VR 3rd motif mutated	VR 169bp deletion
		578.509	41.645	18.865	0.326	0	491.122	148.905	0	0.4	0	545.643	212.593	88.636	0.2	4	808.063	253.155	0	3	0	812.153	114.406	86.394	1	0	836.593	17.254	0	0	0
		445.351	25.803	28.471	3.706	1.895	603.971	178.984	0	1	0	298.852	257.732	17.121	3	0	215.486	256.449	22.541	0	1	170.528	263.843	8.125	4	0	285.006	208.361	72.708	8	11
		479.691	17.612	10.088	0	8.663	511.185	0	10.088	0	15	573.735	291.734	10.088	0	7	476.658	139.766	10.088	6	0	516.329	322.801	10.088	0	15	494.344	45.849	10.088	4	0
		539.352	71.534	27.531	1.805	7.823	577.476	49.202	0	0	0	403.766	273.892	36.979	3	0	661.529	209.005	26.879	0	6	480.95	257.858	24.69	7	0	582.5	194.88	57.026	3	0
		566.31	11.89	0	0	19.689	542.094	0	0	1	12	569.165	190.89	0	4	0	599.07	170.407	0	0	0	601.477	228.321	0	0	0	641.47	231.017	0	0	10
		556.911	99.684	29.155	22.791	4.901	402.885	73.46	43.8	15	0	524.787	213.967	77.609	3	4	530.1	251.516	94.145	0	3	571.731	214.67	24.451	0	7	631.034	235.607	74.941	1	9
		336.453	91.62	0	10.469	8.781	326.502	0	0	0	5	412.785	130.601	0	2	6	391.093	0	0	0	0	437.944	157.509	0	8	0	442.284	46.54	0	4	0
		437.165	0	61.571	2.991	0	410.673	0	54.598	5	4	357.529	259.693	58.449	0	0	378.34	222.255	22.119	0	0	407.943	320.973	40.027	0	0	418.176	259.761	92.717	0	8
		248.312	0	7.792	0	0	458.488	0	0	0	0	415.59	228.719	0	5	0	415.057	238.068	0	5	0	444.257	211.061	0	0	0	499.723	258.53	0	0	0
		348.448	39.826	50.099	16.807	0.165	356.769	0	2.263	0	4	313.992	181.886	68.059	12	0	284.947	148.92	0	0	2	442.414	186.455	84.871	9	0	414.557	187.631	0	7	0
		346.697	128.371	7.811	10.374	0	527.799	132.362	7.811	4	0	440.411	206.563	7.811	0	5	603.993	224.619	7.811	0	0	548.485	277.739	7.811	1	0	27.243	208.627	7.811	0	7
		409.099	61.988	0	32.009	0	333.375	0	0	5	0	506.673	244.497	1.736	0	4	475.947	138.313	0	0	3	569.544	280.702	2.393	1	0	470.06	145.867	0	0	0
		356.541	0	0	13.19	0	276.512	0	0	7	0	335.011	151.692	0	0	1	384.987	214.301	3.424	0	0	468.546	142.398	27.977	1	0	445.482	166.805	3.655	0	5
		277.684	1.112	0	0	3.56	358.61	38.446	0	0	0	273.795	144.132	5.772	2	5	415.641	166.694	15.411	3	0	383.99	182.142	59.063	0	11	451.872	202.629	5.115	8	6
		414.522	5.246	0	0	9.071	434.079	0	0	7	1	256.339	179.967	0	12	6	325.304	191.179	0	2	0	381.152	206.646	0	0	0	427.331	178.667	0	9	0
		299.672	90.472	22.95	0	0	428.625	133.581	22.95	0	10	432.453	209.923	22.95	0	0	485.817	185.254	22.95	1	3	468.265	245.433	22.95	2	3	520.225	192.703	22.95	10	5
		286.843	0	0	0	0	282.197	0	0	0	0	370.271	159.89	0	1	0	266.033	153.509	21.231	5	5	370.513	169.456	0	0	0	339.319	197.301	52.492	0	0
		532.167	0	0	20.153	0	459.521	0	0	4	0	543.708	158.554	0	0	10	530.718	180.04	10.492	6	0	510.885	162.115	10.383	13	7	517.403	213.064	8.433	0	10
		155.373	0	0	0	0	261.314	0	0	2	0	227.067	141.194	29.386	0	0	292.68	177.415	9.435	0	0	193.953	170.664	0	0	0	351.75	187.167	9.073	0	0
		345.105	103.893	0	20.967	0.971	444.052	105.246	0	1	0	318.449	152.244	0	12	4	431.353	203.886	0	3	0.34	482.163	166.504	0	2	0.1	419.972	161.669	0	11	1
		225.324					313.2					309.104					371.091					341.76					486.535
