# Supplementary material for: LET-381/FoxF and its target UNC-30/Pitx2 specify and maintain the molecular identity of C. elegans mesodermal glia that regulate motor behavior
Source: EMBO J. 2024 Feb 15;43(6):4. doi: 10.1038/s44318-024-00049-w (PMC10943081; doi:10.1038/s44318-024-00049-w)
Supplement: Supplementary file 13 — Source Data Fig. 8 [file 44318_2024_49_MOESM13_ESM.zip]

Archive with 94 entries (78 files):
- Figure 8/
- __MACOSX/._Figure 8
- Figure 8/.DS_Store
- __MACOSX/Figure 8/._.DS_Store
- Figure 8/8G/
- __MACOSX/Figure 8/._8G
- Figure 8/8F/
- __MACOSX/Figure 8/._8F
- Figure 8/8A/
- __MACOSX/Figure 8/._8A
- Figure 8/8D/
- __MACOSX/Figure 8/._8D
- Figure 8/8C/
- __MACOSX/Figure 8/._8C
- Figure 8/8B/
- __MACOSX/Figure 8/._8B
- Figure 8/8E/
- __MACOSX/Figure 8/._8E
- Figure 8/8G/Top/
- __MACOSX/Figure 8/8G/._Top
- Figure 8/8G/.DS_Store
- __MACOSX/Figure 8/8G/._.DS_Store
- Figure 8/8G/Bottom/
- __MACOSX/Figure 8/8G/._Bottom
- Figure 8/8F/8F numerical data.xlsx
- __MACOSX/Figure 8/8F/._8F numerical data.xlsx
- Figure 8/8A/.DS_Store
- __MACOSX/Figure 8/8A/._.DS_Store
- Figure 8/8A/left (wild type)/
- __MACOSX/Figure 8/8A/._left (wild type)
- Figure 8/8A/right [unc-30(e191)]/
- __MACOSX/Figure 8/8A/._right [unc-30(e191)]
- Figure 8/8D/8D numerical data.xlsx
- __MACOSX/Figure 8/8D/._8D numerical data.xlsx
- Figure 8/8C/.DS_Store
- __MACOSX/Figure 8/8C/._.DS_Store
- Figure 8/8C/Top (wild type)/
- __MACOSX/Figure 8/8C/._Top (wild type)
- Figure 8/8C/Bottom [unc-30(e191)]/
- __MACOSX/Figure 8/8C/._Bottom [unc-30(e191)]
- Figure 8/8C/README.rtf
- __MACOSX/Figure 8/8C/._README.rtf
- Figure 8/8B/8B numerical data.xlsx
- __MACOSX/Figure 8/8B/._8B numerical data.xlsx
- Figure 8/8E/.DS_Store
- __MACOSX/Figure 8/8E/._.DS_Store
- Figure 8/8E/left [unc-30(ns998)]/
- __MACOSX/Figure 8/8E/._left [unc-30(ns998)]
- Figure 8/8E/right [unc-30(ns998) ; dmd-4(ot993)]/
- __MACOSX/Figure 8/8E/._right [unc-30(ns998) ; dmd-4(ot993)]
- Figure 8/8G/Top/DIC.tif
- __MACOSX/Figure 8/8G/Top/._DIC.tif
- Figure 8/8G/Top/RFP.tif
- __MACOSX/Figure 8/8G/Top/._RFP.tif
- Figure 8/8G/Bottom/DIC.tif
- __MACOSX/Figure 8/8G/Bottom/._DIC.tif
- Figure 8/8G/Bottom/RFP.tif
- __MACOSX/Figure 8/8G/Bottom/._RFP.tif
- Figure 8/8A/left (wild type)/DIC.tif
- __MACOSX/Figure 8/8A/left (wild type)/._DIC.tif
- Figure 8/8A/left (wild type)/.DS_Store
- __MACOSX/Figure 8/8A/left (wild type)/._.DS_Store
- Figure 8/8A/left (wild type)/GFP.tif
- __MACOSX/Figure 8/8A/left (wild type)/._GFP.tif
- Figure 8/8A/right [unc-30(e191)]/DIC.tif
- __MACOSX/Figure 8/8A/right [unc-30(e191)]/._DIC.tif
- Figure 8/8A/right [unc-30(e191)]/GFP.tif
- __MACOSX/Figure 8/8A/right [unc-30(e191)]/._GFP.tif
- Figure 8/8C/Top (wild type)/DIC.tif
- __MACOSX/Figure 8/8C/Top (wild type)/._DIC.tif
- Figure 8/8C/Top (wild type)/RFP.tif
- __MACOSX/Figure 8/8C/Top (wild type)/._RFP.tif
- Figure 8/8C/Top (wild type)/GFP.tif
- __MACOSX/Figure 8/8C/Top (wild type)/._GFP.tif
- Figure 8/8C/Top (wild type)/merge.tif
- __MACOSX/Figure 8/8C/Top (wild type)/._merge.tif
- Figure 8/8C/Bottom [unc-30(e191)]/DIC.tif
- __MACOSX/Figure 8/8C/Bottom [unc-30(e191)]/._DIC.tif
- Figure 8/8C/Bottom [unc-30(e191)]/.DS_Store
- __MACOSX/Figure 8/8C/Bottom [unc-30(e191)]/._.DS_Store
- Figure 8/8C/Bottom [unc-30(e191)]/RFP.tif
- __MACOSX/Figure 8/8C/Bottom [unc-30(e191)]/._RFP.tif
- Figure 8/8C/Bottom [unc-30(e191)]/GFP.tif
- __MACOSX/Figure 8/8C/Bottom [unc-30(e191)]/._GFP.tif
- Figure 8/8C/Bottom [unc-30(e191)]/merge.tif
- __MACOSX/Figure 8/8C/Bottom [unc-30(e191)]/._merge.tif
- Figure 8/8E/left [unc-30(ns998)]/DIC.tif
- __MACOSX/Figure 8/8E/left [unc-30(ns998)]/._DIC.tif
- Figure 8/8E/left [unc-30(ns998)]/GFP.tif
- __MACOSX/Figure 8/8E/left [unc-30(ns998)]/._GFP.tif
- Figure 8/8E/right [unc-30(ns998) ; dmd-4(ot993)]/DIC.tif
- __MACOSX/Figure 8/8E/right [unc-30(ns998) ; dmd-4(ot993)]/._DIC.tif
- Figure 8/8E/right [unc-30(ns998) ; dmd-4(ot993)]/GFP.tif
- __MACOSX/Figure 8/8E/right [unc-30(ns998) ; dmd-4(ot993)]/._GFP.tif
