# Supplementary material for: LET-381/FoxF and its target UNC-30/Pitx2 specify and maintain the molecular identity of C. elegans mesodermal glia that regulate motor behavior
Source: EMBO J. 2024 Feb 15;43(6):4. doi: 10.1038/s44318-024-00049-w (PMC10943081; doi:10.1038/s44318-024-00049-w)
Supplement: Supplementary file 13 — Source Data Fig. 8 [file 44318_2024_49_MOESM13_ESM.zip › Figure 8/8F/8F numerical data.xlsx]

## Sheet: Figure 8F
Number of animals with ectopic nep2prom7::tagrfp (nsIs700) expression upon heat shock induced expression of let-381 and/or unc-30 cDNAs
		animals with ectopic nsIs700	animals with NO ectopic nsIs700
	nsIs700	0	30
	nsIs700 + heat shock	0	30
	nsIs700 + unc-30 cDNA line 1	0	30
	nsIs700 + unc-30 cDNA line 2	0	30
	nsIs700 + unc-30 cDNA line 1 + heat shock	0	30
	nsIs700 + unc-30 cDNA line 2 + heat shock	0	30
	nsIs700 + let-381 cDNA line 1	1	29
	nsIs700 + let-381 cDNA line 2	0	30
	nsIs700 + let-381 cDNA line 1 + heat shock	6	25
	nsIs700 + let-381 cDNA line 2 + heat shock	6	25
	nsIs700 + [let-381 + unc-30] cDNA line 1	3	27
	nsIs700 + [let-381 + unc-30] cDNA line 2	2	28
	nsIs700 + [let-381 + unc-30] cDNA line 1 + heat shock	26	4
	nsIs700 + [let-381 + unc-30] cDNA line 2 + heat shock	22	8
