# Supplementary material for: LET-381/FoxF and its target UNC-30/Pitx2 specify and maintain the molecular identity of C. elegans mesodermal glia that regulate motor behavior
Source: EMBO J. 2024 Feb 15;43(6):4. doi: 10.1038/s44318-024-00049-w (PMC10943081; doi:10.1038/s44318-024-00049-w)
Supplement: Supplementary file 13 — Source Data Fig. 8 [file 44318_2024_49_MOESM13_ESM.zip › Figure 8/8D/8D numerical data.xlsx]

## Sheet: Figure 8D
Number of ectopically expressing arg-1prom::gfp cells per amimal
		arg-1::gfp	arg-1::gfp ; unc-30(e191)	arg-1gfp ; unc-30(ns998)	arg-1gfp ; unc-30(e191) ; dmd-4(ot933)	arg-1gfp ; unc-30(ns998) ; dmd-4(ot933)
		0	1	2	0	0
		0	3	2	0	0
		0	2	1	0	0
		0	1	2	0	0
		0	1	3	0	0
		0	2	2	0	0
		0	2	3	0	0
		0	1	3	0	0
		0	1	3	0	0
		0	1	2	0	0
		0	1	3	0	0
		0	2	0	0	0
		0	1	1	0	0
		0	2	0	0	0
		0	2	0	0	0
		0	0	1	0	0
		0	2	1	0	0
		0	2	1	0	0
		0	2	1	0	0
		0	2	1	0	0
		0	2	2
			0	1
			2	2
			1	0
			2	1
			2	1
			2	2
			2	2
			1	2
			2	1
			2	1
			0	1
			1
			1
			1
			0
			3
			3
			1
			2
			2
			1
			0
			2
			1
			2
			1
			2
			2
