# Supplementary material for: LET-381/FoxF and its target UNC-30/Pitx2 specify and maintain the molecular identity of C. elegans mesodermal glia that regulate motor behavior
Source: EMBO J. 2024 Feb 15;43(6):4. doi: 10.1038/s44318-024-00049-w (PMC10943081; doi:10.1038/s44318-024-00049-w)
Supplement: Supplementary file 13 — Source Data Fig. 8 [file 44318_2024_49_MOESM13_ESM.zip › Figure 8/8B/8B numerical data.xlsx]

## Sheet: Figure 8B
Number of cells with let-381::gfp expression in the C. elegans head (excluding HMC)
	wild type	unc-30(e191)
	5	6
	6	5
	6	6
	6	5
	5	7
	6	6
	6	6
	6	6
	5	5
	6	6
	6	6
	6	6
	6	6
	5	6
	6	6
	5	5
	6	6
	6	6
	6	5
	6	5
	6	6
	6	6
	6	6
	6	6
	6	5
	5	6
	6	6
	6	6
	6	6
	6	5
		6
		6
		6
		6
