# Supplementary material for: LET-381/FoxF and its target UNC-30/Pitx2 specify and maintain the molecular identity of C. elegans mesodermal glia that regulate motor behavior
Source: EMBO J. 2024 Feb 15;43(6):4. doi: 10.1038/s44318-024-00049-w (PMC10943081; doi:10.1038/s44318-024-00049-w)
Supplement: Supplementary file 14 — Source Data Fig. 9 [file 44318_2024_49_MOESM14_ESM.zip]

Archive with 58 entries (45 files):
- Figure 9/
- __MACOSX/._Figure 9
- Figure 9/9B/
- __MACOSX/Figure 9/._9B
- Figure 9/9E/
- __MACOSX/Figure 9/._9E
- Figure 9/9L/
- __MACOSX/Figure 9/._9L
- Figure 9/9K/
- __MACOSX/Figure 9/._9K
- Figure 9/9J/
- __MACOSX/Figure 9/._9J
- Figure 9/9D/
- __MACOSX/Figure 9/._9D
- Figure 9/9C/
- __MACOSX/Figure 9/._9C
- Figure 9/.DS_Store
- __MACOSX/Figure 9/._.DS_Store
- Figure 9/9F/
- __MACOSX/Figure 9/._9F
- Figure 9/9A/
- __MACOSX/Figure 9/._9A
- Figure 9/9H/
- __MACOSX/Figure 9/._9H
- Figure 9/9I/
- __MACOSX/Figure 9/._9I
- Figure 9/9G/
- __MACOSX/Figure 9/._9G
- Figure 9/9B/DIC.tif
- __MACOSX/Figure 9/9B/._DIC.tif
- Figure 9/9B/GFP.tif
- __MACOSX/Figure 9/9B/._GFP.tif
- Figure 9/9E/9E numerical data.xlsx
- __MACOSX/Figure 9/9E/._9E numerical data.xlsx
- Figure 9/9L/9L numerical data.xlsx
- __MACOSX/Figure 9/9L/._9L numerical data.xlsx
- Figure 9/9K/9K numerical data.xlsx
- __MACOSX/Figure 9/9K/._9K numerical data.xlsx
- Figure 9/9J/9J numerical data.xlsx
- __MACOSX/Figure 9/9J/._9J numerical data.xlsx
- Figure 9/9D/9D numerical data.xlsx
- __MACOSX/Figure 9/9D/._9D numerical data.xlsx
- Figure 9/9C/DIC.tif
- __MACOSX/Figure 9/9C/._DIC.tif
- Figure 9/9C/GFP.tif
- __MACOSX/Figure 9/9C/._GFP.tif
- Figure 9/9F/9F numerical data.xlsx
- __MACOSX/Figure 9/9F/._9F numerical data.xlsx
- Figure 9/9A/DIC.tif
- __MACOSX/Figure 9/9A/._DIC.tif
- Figure 9/9A/GFP.tif
- __MACOSX/Figure 9/9A/._GFP.tif
- Figure 9/9H/9H numerical data.xlsx
- __MACOSX/Figure 9/9H/._9H numerical data.xlsx
- Figure 9/9I/9I numerical data.xlsx
- __MACOSX/Figure 9/9I/._9I numerical data.xlsx
- Figure 9/9G/9G numerical data.xlsx
- __MACOSX/Figure 9/9G/._9G numerical data.xlsx
