# Supplementary material for: LET-381/FoxF and its target UNC-30/Pitx2 specify and maintain the molecular identity of C. elegans mesodermal glia that regulate motor behavior
Source: EMBO J. 2024 Feb 15;43(6):4. doi: 10.1038/s44318-024-00049-w (PMC10943081; doi:10.1038/s44318-024-00049-w)
Supplement: Supplementary file 14 — Source Data Fig. 9 [file 44318_2024_49_MOESM14_ESM.zip › Figure 9/9L/9L numerical data.xlsx]

## Sheet: Figure 9L
		% of worms paralyzed					% of worms paralyzed					% of worms paralyzed					% of worms paralyzed					% of worms paralyzed
	time (minutes)	wild type					GLR ablation					let-381(ns1026) autoregulatory mutation					LET-381 AID knockdown with K-NAA					LET-381 AID knockdownNO K-NAA (control)
		replicate 1	replicate 2	replicate 3	replicate 4		replicate 1	replicate 2	replicate 3	replicate 4		replicate 1	replicate 2	replicate 3	replicate 4		replicate 1	replicate 2	replicate 3	replicate 4		replicate 1	replicate 2	replicate 3	replicate 4
	1	0	0	0	0		0	0	0	0		0	0	0	0		0	0	0	0		0	0	0	0
	2	0	0	0	0		12	0	0	0		0	0	0	0		4	0	0	0		0	0	0	0
	3	0	0	0	4		20	30	4	4		0	0	0	0		12	12	0	0		4	0	0	0
	4	0	10	8	4		36	65	16	16		0	0	4	16		16	12	8	20		8	4	12	16
	5	28	35	16	8		56	75	68	72		20	4	16	24		16	28	12	40		20	16	32	36
	6	36	65	40	28		84	95	92	92		60	12	60	56		40	60	56	52		40	28	72	56
	7	60	65	60	80		84	95	96	96		90	68	80	80		64	80	68	80		60	60	80	64
	8	92	95	84	88		84	100	100	100		100	80	88	96		88	96	72	84		68	72	84	72
	9	100	100	88	92		92	100	100	100		100	96	88	100		92	92	88	96		88	88	88	88
	10	100	100	92	92		92	100	100	100		100	96	92	100		96	92	88	100		92	92	92	96
	11	100	100	92	100		96	100	100	100		100	96	92	100		96	96	92	100		92	92	92	96
	12	92	90	92	100		100	100	96	100		100	96	92	96		92	96	92	100		92	92	92	96
	13	92	90	92	100		100	100	96	100		100	96	92	88		84	96	92	96		92	92	92	96
	14	88	90	92	100		100	100	96	100		100	96	84	88		84	96	92	96		92	92	80	96
	15	88	90	92	92		100	100	96	100		100	84	80	88		84	84	80	92		92	88	80	80
	20	80	90	84	88		100	100	96	100		90	80	68	72		80	72	68	76		72	80	68	76
	25	60	80	72	68		100	100	76	96		70	72	56	60		60	60	60	72		52	80	56	60
	30	40	75	48	60		84	95	76	96		55	60	48	44		40	40	44	60		44	80	44	44
	35	40	50	40	48		72	80	76	80		40	44	36	28		40	32	40	36		36	56	32	40
	40	32	25	24	40		68	80	76	80		15	24	24	20		20	16	16	24		4	40	32	20
	45	8	25	16	32		68	70	52	76		10	8	24	12		12	16	4	12		0	20	16	12
	50	4	15	16	20		48	65	52	68		5	8	12	4		4	0	4	4		0	12	4	4
	55	4	15	16	20		48	65	52	60		5	8	12	4		0	0	4	4		0	8	4	0
	60	0	15	8	20		48	60	52	52		5	8	8	0		0	0	0	0		0	8	0	0
