# Supplementary material for: LET-381/FoxF and its target UNC-30/Pitx2 specify and maintain the molecular identity of C. elegans mesodermal glia that regulate motor behavior
Source: EMBO J. 2024 Feb 15;43(6):4. doi: 10.1038/s44318-024-00049-w (PMC10943081; doi:10.1038/s44318-024-00049-w)
Supplement: Supplementary file 14 — Source Data Fig. 9 [file 44318_2024_49_MOESM14_ESM.zip › Figure 9/9K/9K numerical data.xlsx]

## Sheet: Figure 9K
Mean duration of backward movement (sec)
	wild type	let-381::gfp [let-381(ns995)]	let-381(ns1026)	GLR ablation
	2.67	2.17	3.11	1.63
	2.61	2.58	3	1.87
	2.58	3.13	3.08	1.66
	3.02	3.74	3.25	1.58
	2.72	3.34	3.45	1.64
	3.13	2.8	3.36	1.62
	2.81	2.77	3.29	1.94
	2.93	3.26	3.64	1.92
	2.58	2.59	2.3	1.71
	2.29	2.66	2.55	1.83
	2.99	3.16	2.82	1.61
	2.85	2.66	2.42	1.65
	3.22	2.2	2.88	2.03
	2.96	3.01	2.49	1.75
	3.74	2.4	2.41	1.85
	2.73	2.59	3.02	1.95
	2.79	2.71	1.97	1.81
	3.11	2.87	2.63	1.75
	2.8	3.16	2.4	1.88
	2.91	2.51	3.11	1.73
	3	3.05	2.81	1.82
	2.94	2.77	3.06	1.93
	3.02	2.51	2.87	2.02
	2.89	2.18	2.99
	3.49	2.79	2.53
	2.59	2.68	2.96
	2.61	2.78	2.99
	3.02	4.27	3.23
	2.6	2.78	3.55
		2.74	3.14
		2.51	3.36
		2.59	3.23
		2.56	3.35
		3.08	2.82
		2.61	2.83
		2.5	2.64
		2.57	2.99
			2.77
			2.84
			2.86
			2.73
			2.71
			3.08
			2.67
