# Supplementary material for: LET-381/FoxF and its target UNC-30/Pitx2 specify and maintain the molecular identity of C. elegans mesodermal glia that regulate motor behavior
Source: EMBO J. 2024 Feb 15;43(6):4. doi: 10.1038/s44318-024-00049-w (PMC10943081; doi:10.1038/s44318-024-00049-w)
Supplement: Supplementary file 14 — Source Data Fig. 9 [file 44318_2024_49_MOESM14_ESM.zip › Figure 9/9J/9J numerical data.xlsx]

## Sheet: Figure 9J
% time spent moving backwards
	wild type	let-381::gfp [let-381(ns995)]	let-381(ns1026)	GLR ablation
	4	3.7	5.9	9.5
	4.3	4.1	5.2	11.2
	2.9	5.7	5.1	10
	8.6	11.6	4.3	9.6
	5.4	5.6	4.2	8.5
	5.2	5.6	5	9.8
	3.5	3.5	7.4	11.3
	3.6	5	6.9	8.6
	3.3	4.3	5.1	9.5
	3.9	4.7	5.1	9.5
	8.3	5	5.1	8.7
	4.6	4.7	5	7.8
	5.1	2.9	5.4	9
	7.6	6.7	4.8	7.3
	10.4	4.8	5.8	7.8
	5.4	3.5	6.3	12.8
	6	4.1	3.2	10.9
	5.6	5	4.6	9.5
	3.6	6.4	3.4	10
	7.4	3.3	4.6	8.8
	4.1	9.4	5.3	10.2
	6.5	4.2	4.7	7.9
	3.8	2.6	5	11.6
	4.2	3.3	4.6
	10.2	3.9	3.5
	5.9	3	3.4
	3.2	3.4	4.1
	5.6	13	4.4
	3.6	3.3	3.8
		5	5.7
		5.1	4.2
		3.5	5.4
		3.9	5.2
		7.8	5.8
		7.3	4
		5.3	4.9
		3.8	5.3
			6.9
			5.1
			4.4
			4.8
			3.8
			4.6
			3.6
