# Supplementary material for: LET-381/FoxF and its target UNC-30/Pitx2 specify and maintain the molecular identity of C. elegans mesodermal glia that regulate motor behavior
Source: EMBO J. 2024 Feb 15;43(6):4. doi: 10.1038/s44318-024-00049-w (PMC10943081; doi:10.1038/s44318-024-00049-w)
Supplement: Supplementary file 14 — Source Data Fig. 9 [file 44318_2024_49_MOESM14_ESM.zip › Figure 9/9D/9D numerical data.xlsx]

## Sheet: Figure 9D
Change of direction frequency (events/sec)
	wild type	let-381::gfp [let-381(ns995)]	let-381(ns1026)	GLR ablation
	0.009	0.014	0.011	0.072
	0.011	0.012	0.012	0.077
	0.007	0.009	0.011	0.077
	0.006	0.006	0.01	0.078
	0.008	0.007	0.008	0.066
	0.01	0.006	0.01	0.075
	0.007	0.008	0.008	0.076
	0.007	0.009	0.007	0.051
	0.009	0.007	0.019	0.072
	0.016	0.008	0.015	0.066
	0.006	0.008	0.01	0.066
	0.008	0.008	0.019	0.057
	0.007	0.011	0.015	0.057
	0.006	0.007	0.015	0.057
	0.006	0.014	0.018	0.05
	0.01	0.007	0.017	0.075
	0.013	0.01	0.016	0.078
	0.006	0.007	0.017	0.071
	0.009	0.006	0.012	0.067
	0.007	0.009	0.01	0.058
	0.01	0.005	0.014	0.071
	0.006	0.01	0.012	0.045
	0.009	0.008	0.013	0.061
	0.008	0.011	0.013
	0.005	0.011	0.012
	0.015	0.008	0.007
	0.01	0.007	0.01
	0.007	0.005	0.006
	0.008	0.007	0.006
		0.01	0.011
		0.012	0.005
		0.007	0.008
		0.009	0.009
		0.007	0.015
		0.009	0.011
		0.007	0.017
		0.01	0.013
			0.019
			0.014
			0.01
			0.015
			0.012
			0.012
			0.009
