# Supplementary material for: LET-381/FoxF and its target UNC-30/Pitx2 specify and maintain the molecular identity of C. elegans mesodermal glia that regulate motor behavior
Source: EMBO J. 2024 Feb 15;43(6):4. doi: 10.1038/s44318-024-00049-w (PMC10943081; doi:10.1038/s44318-024-00049-w)
Supplement: Supplementary file 14 — Source Data Fig. 9 [file 44318_2024_49_MOESM14_ESM.zip › Figure 9/9F/9F numerical data.xlsx]

## Sheet: Figure 9F
% time spent paused
	wild type	let-381::gfp [let-381(ns995)]	let-381(ns1026)	GLR ablation
	0.1	0	0.2	4.9
	0	0	0.2	5.8
	0	0.1	0.4	2.6
	0	0	0	2.5
	0	0.1	0	2.1
	0.1	0.1	0.1	5
	0	0	0	4.5
	0	0.7	0	3
	0.2	0	0.3	3.9
	0.3	0	0.3	2.6
	0	0.1	0	3.5
	0	0.1	0.2	4.2
	0	0	0.8	6.7
	0.1	0	1.4	2.4
	0	0.3	0.1	5.7
	0	0	3.1	6.4
	0	0	0.3	5.3
	0.1	0	1.9	2.9
	0.1	0.1	0.6	4.3
	0	0	0	6.2
	0	0	0.5	5.3
	0	0	0.3	3.4
	0	0	2	3.6
	0	0	0
	0	0.2	0.1
	0.6	0	0
	0.3	0.2	0.4
	0	0.5	0
	0	0.3	0
		0	0
		0.1	0.1
		0.2	0.2
		0	0
		0	0.1
		0	0.1
		0	0.1
		0.1	0.1
			0.5
			0.2
			0
			0.1
			0.1
			0.1
			0
