# Supplementary material for: LET-381/FoxF and its target UNC-30/Pitx2 specify and maintain the molecular identity of C. elegans mesodermal glia that regulate motor behavior
Source: EMBO J. 2024 Feb 15;43(6):4. doi: 10.1038/s44318-024-00049-w (PMC10943081; doi:10.1038/s44318-024-00049-w)
Supplement: Supplementary file 14 — Source Data Fig. 9 [file 44318_2024_49_MOESM14_ESM.zip › Figure 9/9I/9I numerical data.xlsx]

## Sheet: Figure 9I
% direct "back to front" reversal after backward movement
	wild type	let-381::gfp [let-381(ns995)]	let-381(ns1026)	GLR ablation
	18	29	10	74
	23	27	18	77
	21	24	17	81
	3	1	7	75
	14	9	13	74
	11	18	15	78
	19	16	9	82
	9	18	6	72
	19	8	31	77
	26	8	13	70
	11	11	3	69
	17	12	27	64
	13	34	20	67
	2	12	21	84
	2	22	20	63
	14	14	33	68
	13	18	28	82
	5	19	37	77
	18	4	22	79
	12	24	13	62
	7	5	28	73
	12	23	13	46
	15	19	23	61
	10	32	19
	1	32	33
	25	7	11
	37	24	12
	14	14	11
	20	20	1
		9	9
		12	3
		12	9
		11	8
		2	12
		10	8
		11	21
		21	11
			19
			14
			3
			18
			17
			16
			5
